# Supplementary material for: Metagenomics insights into bacterial diversity and antibiotic resistome of the sewage in the city of Belém, Pará, Brazil
Source: Front Microbiol. 2024 Nov 19;15:1466353. doi: 10.3389/fmicb.2024.1466353 (PMC11611572; doi:10.3389/fmicb.2024.1466353)
Supplement: Supplementary file 2 [file Table_2.XLSX]

## Sheet: CARD
SUPPLEMENTARY TABLE 4 | CARD dataset from each sampling site (P1, P2, P3, and P4).
ARO term	AMR Gene Family	Drug Class	Resistance Mechanism	Sample	% Identity of Matching Region	% Lengh of Reference Sequence	Point
AAC(6')-Ib4	AAC(6')	Aminoglycoside	Inactivation	P1R1	100	100	P1
CfxA2	CfxA beta-lactamase	Beta-lactam	Inactivation	P1R1	100	100	P1
tet(39)	major facilitator superfamily (MFS) antibiotic efflux pump	Tetracycline	Efflux	P1R1	100	100	P1
QnrS2	quinolone resistance protein (qnr)	Fluoroquinolone	Target protection	P1R1	100	100	P1
tet(C)	major facilitator superfamily (MFS) antibiotic efflux pump	Tetracycline	Efflux	P1R1	100	100	P1
KPC-2	KPC beta-lactamase	Beta-lactam	Inactivation	P1R1	100	100	P1
sul2	sulfonamide resistant sul	Sulfonamide	Target replacement	P1R1	100	100	P1
sul2	sulfonamide resistant sul	Sulfonamide	Target replacement	P1R1	100	100	P1
dfrA8	trimethoprim resistant dihydrofolate reductase dfr	Diaminopyrimidine	Target replacement	P1R1	100	100	P1
PmrF	pmr phosphoethanolamine transferase	Peptide	Target alteration	P1R1	100	100	P1
APH(3')-IIIa	APH(3')	Aminoglycoside	Inactivation	P1R1	100	100	P1
tetW	tetracycline-resistant ribosomal protection protein	Tetracycline	Target protection	P1R1	100	100	P1
emrB	major facilitator superfamily (MFS) antibiotic efflux pump	Fluoroquinolone	Efflux	P1R1	100	100	P1
emrB	major facilitator superfamily (MFS) antibiotic efflux pump	Fluoroquinolone	Efflux	P1R1	100	100	P1
emrB	major facilitator superfamily (MFS) antibiotic efflux pump	Fluoroquinolone	Efflux	P1R1	100	100	P1
TEM-1	TEM beta-lactamase	Beta-lactam	Inactivation	P1R1	100	100	P1
cpxA	resistance-nodulation-cell division (RND) antibiotic efflux pump	Aminoglycoside, aminocoumarin	Efflux	P1R1	100	100	P1
acrA E_coli	resistance-nodulation-cell division (RND) antibiotic efflux pump	MDR	Efflux	P1R1	100	100	P1
acrA E_coli	resistance-nodulation-cell division (RND) antibiotic efflux pump	MDR	Efflux	P1R1	100	100	P1
sul1	sulfonamide resistant sul	Sulfonamide	Target replacement	P1R1	100	100	P1
qacEdelta1	major facilitator superfamily (MFS) antibiotic efflux pump	MDR	Efflux	P1R1	100	100	P1
aadA2	ANT(3'')	Aminoglycoside	Inactivation	P1R1	100	100	P1
sul1	sulfonamide resistant sul	Sulfonamide	Target replacement	P1R1	100	100	P1
qacEdelta1	major facilitator superfamily (MFS) antibiotic efflux pump	MDR	Efflux	P1R1	100	100	P1
aadA2	ANT(3'')	Aminoglycoside	Inactivation	P1R1	100	100	P1
mphA	macrolide phosphotransferase (MPH)	Macrolide	Inactivation	P1R1	100	100	P1
mphA	macrolide phosphotransferase (MPH)	Macrolide	Inactivation	P1R1	100	100	P1
GES-5	GES beta-lactamase	Beta-lactam	Inactivation	P1R1	100	100	P1
marA	resistance-nodulation-cell division (RND) antibiotic efflux pump, General Bacterial Porin with reduced permeability to beta-lactams	MDR	Efflux, permeability reduction	P1R1	100	100	P1
dfrF	trimethoprim resistant dihydrofolate reductase dfr	Diaminopyrimidine	Target replacement	P1R1	100	100	P1
msrE	ABC-F ATP-binding cassette ribosomal protection protein	MDR	Target protection	P1R1	100	100	P1
mphE	macrolide phosphotransferase (MPH)	Macrolide	Inactivation	P1R1	100	100	P1
msrE	ABC-F ATP-binding cassette ribosomal protection protein	MDR	Target protection	P1R1	100	100	P1
mphE	macrolide phosphotransferase (MPH)	Macrolide	Inactivation	P1R1	100	100	P1
mdtE	resistance-nodulation-cell division (RND) antibiotic efflux pump	MDR	Efflux	P1R1	100	100	P1
mdtF	resistance-nodulation-cell division (RND) antibiotic efflux pump	MDR	Efflux	P1R1	100	100	P1
mdtE	resistance-nodulation-cell division (RND) antibiotic efflux pump	MDR	Efflux	P1R1	100	100	P1
mdtF	resistance-nodulation-cell division (RND) antibiotic efflux pump	MDR	Efflux	P1R1	100	100	P1
mdtE	resistance-nodulation-cell division (RND) antibiotic efflux pump	MDR	Efflux	P1R1	100	100	P1
mdtF	resistance-nodulation-cell division (RND) antibiotic efflux pump	MDR	Efflux	P1R1	100	100	P1
mdtM	major facilitator superfamily (MFS) antibiotic efflux pump	MDR	Efflux	P1R1	97.75	97.56	P1
CRP	resistance-nodulation-cell division (RND) antibiotic efflux pump	MDR	Efflux	P1R1	99.52	100	P1
tetO	tetracycline-resistant ribosomal protection protein	Tetracycline	Target protection	P1R1	98.9	100	P1
oqxA	resistance-nodulation-cell division (RND) antibiotic efflux pump	MDR	Efflux	P1R1	97.7	100	P1
mdtP	major facilitator superfamily (MFS) antibiotic efflux pump	MDR	Efflux	P1R1	98.57	100	P1
tetX	tetracycline inactivation enzyme	Glycylcycline, tetracycline	Inactivation	P1R1	99.74	100	P1
tet(40)	major facilitator superfamily (MFS) antibiotic efflux pump	Tetracycline	Efflux	P1R1	98.52	100	P1
CblA-1	CblA beta-lactamase	Beta-lactam	Inactivation	P1R1	98.98	98.99	P1
aadA	ANT(3'')	Aminoglycoside	Inactivation	P1R1	99.62	99.62	P1
aadA	ANT(3'')	Aminoglycoside	Inactivation	P1R1	99.62	99.62	P1
ampC E_coli B-lactam	ampC-type beta-lactamase	Beta-lactam	Inactivation	P1R1	99.73	100	P1
eptA	pmr phosphoethanolamine transferase	Peptide	Target alteration	P1R1	99.81	97.44	P1
acrD	resistance-nodulation-cell division (RND) antibiotic efflux pump	Aminoglycoside	Efflux	P1R1	99.9	96.62	P1
emrA	major facilitator superfamily (MFS) antibiotic efflux pump	Fluoroquinolone	Efflux	P1R1	99.74	100	P1
emrA	major facilitator superfamily (MFS) antibiotic efflux pump	Fluoroquinolone	Efflux	P1R1	99.74	100	P1
emrA	major facilitator superfamily (MFS) antibiotic efflux pump	Fluoroquinolone	Efflux	P1R1	99.74	100	P1
ANT(2'')-Ia	ANT(2'')	Aminoglycoside	Inactivation	P1R1	98.67	96.61	P1
aadA5	ANT(3'')	Aminoglycoside	Inactivation	P1R1	99.62	100	P1
cmlA5	major facilitator superfamily (MFS) antibiotic efflux pump	Phenicol	Efflux	P1R1	98.51	96.42	P1
APH(6)-Id	APH(6)	Aminoglycoside	Inactivation	P1R1	99.64	100	P1
APH(3'')-Ib	APH(3'')	Aminoglycoside	Inactivation	P1R1	99.63	100	P1
APH(6)-Id	APH(6)	Aminoglycoside	Inactivation	P1R1	99.64	100	P1
APH(3'')-Ib	APH(3'')	Aminoglycoside	Inactivation	P1R1	99.63	100	P1
CfxA6	CfxA beta-lactamase	Beta-lactam	Inactivation	P1R1	99.38	96.68	P1
ErmF	Erm 23S ribosomal RNA methyltransferase	MDR	Target alteration	P1R1	99.62	100	P1
FosA6	fosfomycin thiol transferase	Fosfomycin	Inactivation	P1R1	97.81	98.56	P1
acrB	resistance-nodulation-cell division (RND) antibiotic efflux pump	MDR	Efflux	P1R1	99.9	96.47	P1
acrB	resistance-nodulation-cell division (RND) antibiotic efflux pump	MDR	Efflux	P1R1	99.9	96.47	P1
mdfA E_coli	major facilitator superfamily (MFS) antibiotic efflux pump	MDR	Efflux	P1R1	97.07	100	P1
tet(D)	major facilitator superfamily (MFS) antibiotic efflux pump	Tetracycline	Efflux	P1R1	56.92	102.79	P1
AcrE	resistance-nodulation-cell division (RND) antibiotic efflux pump	MDR	Efflux	P1R1	99.74	100	P1
AcrF	resistance-nodulation-cell division (RND) antibiotic efflux pump	MDR	Efflux	P1R1	99.23	100	P1
AcrE	resistance-nodulation-cell division (RND) antibiotic efflux pump	MDR	Efflux	P1R1	99.74	100	P1
AcrF	resistance-nodulation-cell division (RND) antibiotic efflux pump	MDR	Efflux	P1R1	99.23	100	P1
mdtB	resistance-nodulation-cell division (RND) antibiotic efflux pump	Aminocoumarin	Efflux	P1R1	98.37	100.48	P1
qacL	small multidrug resistance (SMR) antibiotic efflux pump	Disinfecting agents and intercalating dyes	Efflux	P1R1	99.09	100	P1
TolC	ATP-binding cassette (ABC) antibiotic efflux pump, major facilitator superfamily (MFS) antibiotic efflux pump, resistance-nodulation-cell division (RND) antibiotic efflux pump	MDR	Efflux	P1R1	99.59	99.6	P1
acrR E_coli mutant	resistance-nodulation-cell division (RND) antibiotic efflux pump	MDR	Target alteration, efflux	P1R1	100	100	P1
acrR E_coli mutant	resistance-nodulation-cell division (RND) antibiotic efflux pump	MDR	Target alteration, efflux	P1R1	100	100	P1
marR E_coli mutant	resistance-nodulation-cell division (RND) antibiotic efflux pump	MDR	Target alteration, efflux	P1R1	98.61	100	P1
H-NS	major facilitator superfamily (MFS) antibiotic efflux pump, resistance-nodulation-cell division (RND) antibiotic efflux pump	MDR	Efflux	P1R2	100	100	P1
msrE	ABC-F ATP-binding cassette ribosomal protection protein	MDR	Target protection	P1R2	100	100	P1
mphE	macrolide phosphotransferase (MPH)	Macrolide	Inactivation	P1R2	100	100	P1
msrE	ABC-F ATP-binding cassette ribosomal protection protein	MDR	Target protection	P1R2	100	100	P1
mphE	macrolide phosphotransferase (MPH)	Macrolide	Inactivation	P1R2	100	100	P1
GES-1	GES beta-lactamase	Beta-lactam	Inactivation	P1R2	100	100	P1
msbA	ATP-binding cassette (ABC) antibiotic efflux pump	Nitroimidazole	Efflux	P1R2	100	100	P1
QnrS2	quinolone resistance protein (qnr)	Fluoroquinolone	Target protection	P1R2	100	100	P1
QnrVC1	quinolone resistance protein (qnr)	Fluoroquinolone	Target protection	P1R2	100	100	P1
acrA E_coli	resistance-nodulation-cell division (RND) antibiotic efflux pump	MDR	Efflux	P1R2	100	100	P1
acrA E_coli	resistance-nodulation-cell division (RND) antibiotic efflux pump	MDR	Efflux	P1R2	100	100	P1
marA	resistance-nodulation-cell division (RND) antibiotic efflux pump, General Bacterial Porin with reduced permeability to beta-lactams	MDR	Efflux, permeability reduction	P1R2	100	100	P1
TEM-1	TEM beta-lactamase	Beta-lactam	Inactivation	P1R2	100	100	P1
mdtE	resistance-nodulation-cell division (RND) antibiotic efflux pump	MDR	Efflux	P1R2	100	100	P1
mdtE	resistance-nodulation-cell division (RND) antibiotic efflux pump	MDR	Efflux	P1R2	100	100	P1
mdtE	resistance-nodulation-cell division (RND) antibiotic efflux pump	MDR	Efflux	P1R2	100	100	P1
baeS	resistance-nodulation-cell division (RND) antibiotic efflux pump	Aminoglycoside, aminocoumarin	Efflux	P1R2	100	100	P1
baeR	resistance-nodulation-cell division (RND) antibiotic efflux pump	Aminoglycoside, aminocoumarin	Efflux	P1R2	100	100	P1
baeS	resistance-nodulation-cell division (RND) antibiotic efflux pump	Aminoglycoside, aminocoumarin	Efflux	P1R2	100	100	P1
baeR	resistance-nodulation-cell division (RND) antibiotic efflux pump	Aminoglycoside, aminocoumarin	Efflux	P1R2	100	100	P1
mphA	macrolide phosphotransferase (MPH)	Macrolide	Inactivation	P1R2	100	100	P1
sul1	sulfonamide resistant sul	Sulfonamide	Target replacement	P1R2	100	100	P1
qacEdelta1	major facilitator superfamily (MFS) antibiotic efflux pump	MDR	Efflux	P1R2	100	100	P1
aadA5	ANT(3'')	Aminoglycoside	Inactivation	P1R2	100	100	P1
mphA	macrolide phosphotransferase (MPH)	Macrolide	Inactivation	P1R2	100	100	P1
sul1	sulfonamide resistant sul	Sulfonamide	Target replacement	P1R2	100	100	P1
qacEdelta1	major facilitator superfamily (MFS) antibiotic efflux pump	MDR	Efflux	P1R2	100	100	P1
aadA5	ANT(3'')	Aminoglycoside	Inactivation	P1R2	100	100	P1
mphA	macrolide phosphotransferase (MPH)	Macrolide	Inactivation	P1R2	100	100	P1
sul1	sulfonamide resistant sul	Sulfonamide	Target replacement	P1R2	100	100	P1
qacEdelta1	major facilitator superfamily (MFS) antibiotic efflux pump	MDR	Efflux	P1R2	100	100	P1
aadA5	ANT(3'')	Aminoglycoside	Inactivation	P1R2	100	100	P1
mphA	macrolide phosphotransferase (MPH)	Macrolide	Inactivation	P1R2	100	100	P1
sul1	sulfonamide resistant sul	Sulfonamide	Target replacement	P1R2	100	100	P1
qacEdelta1	major facilitator superfamily (MFS) antibiotic efflux pump	MDR	Efflux	P1R2	100	100	P1
aadA5	ANT(3'')	Aminoglycoside	Inactivation	P1R2	100	100	P1
aadS	ANT(6)	Aminoglycoside	Inactivation	P1R2	100	100	P1
KPC-2	KPC beta-lactamase	Beta-lactam	Inactivation	P1R2	100	100	P1
acrD	resistance-nodulation-cell division (RND) antibiotic efflux pump	Aminoglycoside	Efflux	P1R2	100	100	P1
sul2	sulfonamide resistant sul	Sulfonamide	Target replacement	P1R2	100	100	P1
mdtG	major facilitator superfamily (MFS) antibiotic efflux pump	Fosfomycin	Efflux	P1R2	100	100	P1
tetW	tetracycline-resistant ribosomal protection protein	Tetracycline	Target protection	P1R2	100	100	P1
evgA	major facilitator superfamily (MFS) antibiotic efflux pump, resistance-nodulation-cell division (RND) antibiotic efflux pump	MDR	Efflux	P1R2	100	100	P1
cpxA	resistance-nodulation-cell division (RND) antibiotic efflux pump	Aminoglycoside, aminocoumarin	Efflux	P1R2	100	100	P1
emrR	major facilitator superfamily (MFS) antibiotic efflux pump	Fluoroquinolone	Efflux	P1R2	100	100	P1
emrR	major facilitator superfamily (MFS) antibiotic efflux pump	Fluoroquinolone	Efflux	P1R2	100	100	P1
APH(3'')-Ib	APH(3'')	Aminoglycoside	Inactivation	P1R2	99.63	100	P1
APH(6)-Id	APH(6)	Aminoglycoside	Inactivation	P1R2	99.64	100	P1
APH(3'')-Ib	APH(3'')	Aminoglycoside	Inactivation	P1R2	99.63	100	P1
APH(6)-Id	APH(6)	Aminoglycoside	Inactivation	P1R2	99.64	100	P1
ANT(3'')-IIa	ANT(3'')	Aminoglycoside	Inactivation	P1R2	99.58	75.23	P1
mdtM	major facilitator superfamily (MFS) antibiotic efflux pump	MDR	Efflux	P1R2	97.8	100	P1
CblA-1	CblA beta-lactamase	Beta-lactam	Inactivation	P1R2	99.32	100	P1
eptA	pmr phosphoethanolamine transferase	Peptide	Target alteration	P1R2	99.82	100	P1
ErmF	Erm 23S ribosomal RNA methyltransferase	MDR	Target alteration	P1R2	99.62	100	P1
mphG	macrolide phosphotransferase (MPH)	Macrolide	Inactivation	P1R2	99.32	99.66	P1
CfxA6	CfxA beta-lactamase	Beta-lactam	Inactivation	P1R2	99.38	96.68	P1
bacA	undecaprenyl pyrophosphate related proteins	Peptide	Target alteration	P1R2	99.27	100	P1
AcrF	resistance-nodulation-cell division (RND) antibiotic efflux pump	MDR	Efflux	P1R2	99.13	100	P1
mdtO	major facilitator superfamily (MFS) antibiotic efflux pump	MDR	Efflux	P1R2	99.71	100	P1
mdtN	major facilitator superfamily (MFS) antibiotic efflux pump	MDR	Efflux	P1R2	99.42	100	P1
mdtO	major facilitator superfamily (MFS) antibiotic efflux pump	MDR	Efflux	P1R2	99.71	100	P1
mdtN	major facilitator superfamily (MFS) antibiotic efflux pump	MDR	Efflux	P1R2	99.42	100	P1
mdtO	major facilitator superfamily (MFS) antibiotic efflux pump	MDR	Efflux	P1R2	99.71	100	P1
mdtN	major facilitator superfamily (MFS) antibiotic efflux pump	MDR	Efflux	P1R2	99.42	100	P1
AcrE	resistance-nodulation-cell division (RND) antibiotic efflux pump	MDR	Efflux	P1R2	99.74	100	P1
acrB	resistance-nodulation-cell division (RND) antibiotic efflux pump	MDR	Efflux	P1R2	99.81	100	P1
acrB	resistance-nodulation-cell division (RND) antibiotic efflux pump	MDR	Efflux	P1R2	99.81	100	P1
ampC E_coli B-lactam	ampC-type beta-lactamase	Beta-lactam	Inactivation	P1R2	97.35	100	P1
qacL	small multidrug resistance (SMR) antibiotic efflux pump	Disinfecting agents and intercalating dyes	Efflux	P1R2	99.09	100	P1
tet(C)	major facilitator superfamily (MFS) antibiotic efflux pump	Tetracycline	Efflux	P1R2	99.75	100	P1
mdtF	resistance-nodulation-cell division (RND) antibiotic efflux pump	MDR	Efflux	P1R2	99.9	100	P1
mdtF	resistance-nodulation-cell division (RND) antibiotic efflux pump	MDR	Efflux	P1R2	99.9	100	P1
mdtF	resistance-nodulation-cell division (RND) antibiotic efflux pump	MDR	Efflux	P1R2	99.9	100	P1
mdfA E_coli	major facilitator superfamily (MFS) antibiotic efflux pump	MDR	Efflux	P1R2	97.07	100	P1
kdpE	kdpDE	Aminoglycoside	Efflux	P1R2	99.55	99.56	P1
cmlA5	major facilitator superfamily (MFS) antibiotic efflux pump	Phenicol	Efflux	P1R2	99.05	100	P1
tetO	tetracycline-resistant ribosomal protection protein	Tetracycline	Target protection	P1R2	98.44	100	P1
CRP	resistance-nodulation-cell division (RND) antibiotic efflux pump	MDR	Efflux	P1R2	99.52	100	P1
tetX	tetracycline inactivation enzyme	Glycylcycline, tetracycline	Inactivation	P1R2	99.74	97.42	P1
gadX	resistance-nodulation-cell division (RND) antibiotic efflux pump	MDR	Efflux	P1R2	95.62	101.46	P1
aadA3	ANT(3'')	Aminoglycoside	Inactivation	P1R2	98.48	109.13	P1
ErmB	Erm 23S ribosomal RNA methyltransferase	MDR	Target alteration	P1R2	98.09	84.27	P1
mdtB	resistance-nodulation-cell division (RND) antibiotic efflux pump	Aminocoumarin	Efflux	P1R2	99.13	100	P1
tet(40)	major facilitator superfamily (MFS) antibiotic efflux pump	Tetracycline	Efflux	P1R2	98.77	100	P1
emrA	major facilitator superfamily (MFS) antibiotic efflux pump	Fluoroquinolone	Efflux	P1R2	99.74	100	P1
emrA	major facilitator superfamily (MFS) antibiotic efflux pump	Fluoroquinolone	Efflux	P1R2	99.74	100	P1
acrR K_pneumoniae	resistance-nodulation-cell division (RND) antibiotic efflux pump	MDR	Target alteration, efflux	P1R2	98.02	93.52	P1
acrR E_coli mutant	resistance-nodulation-cell division (RND) antibiotic efflux pump	MDR	Target alteration, efflux	P1R2	100	100	P1
acrR E_coli mutant	resistance-nodulation-cell division (RND) antibiotic efflux pump	MDR	Target alteration, efflux	P1R2	100	100	P1
marR E_coli mutant	resistance-nodulation-cell division (RND) antibiotic efflux pump	MDR	Target alteration, efflux	P1R2	96.53	100	P1
mphA	macrolide phosphotransferase (MPH)	Macrolide	Inactivation	P1R3	100	100	P1
mphA	macrolide phosphotransferase (MPH)	Macrolide	Inactivation	P1R3	100	100	P1
marA	resistance-nodulation-cell division (RND) antibiotic efflux pump, General Bacterial Porin with reduced permeability to beta-lactams	MDR	Efflux, permeability reduction	P1R3	100	100	P1
OXA-143	OXA beta-lactamase	Beta-lactam	Inactivation	P1R3	100	100	P1
CfxA2	CfxA beta-lactamase	Beta-lactam	Inactivation	P1R3	100	100	P1
sul2	sulfonamide resistant sul	Sulfonamide	Target replacement	P1R3	100	100	P1
QnrVC1	quinolone resistance protein (qnr)	Fluoroquinolone	Target protection	P1R3	100	100	P1
tet(39)	major facilitator superfamily (MFS) antibiotic efflux pump	Tetracycline	Efflux	P1R3	100	100	P1
mdtN	major facilitator superfamily (MFS) antibiotic efflux pump	MDR	Efflux	P1R3	100	100	P1
mdtN	major facilitator superfamily (MFS) antibiotic efflux pump	MDR	Efflux	P1R3	100	100	P1
mdtN	major facilitator superfamily (MFS) antibiotic efflux pump	MDR	Efflux	P1R3	100	100	P1
APH(3')-IIIa	APH(3')	Aminoglycoside	Inactivation	P1R3	100	100	P1
evgA	major facilitator superfamily (MFS) antibiotic efflux pump, resistance-nodulation-cell division (RND) antibiotic efflux pump	MDR	Efflux	P1R3	100	100	P1
evgA	major facilitator superfamily (MFS) antibiotic efflux pump, resistance-nodulation-cell division (RND) antibiotic efflux pump	MDR	Efflux	P1R3	100	100	P1
H-NS	major facilitator superfamily (MFS) antibiotic efflux pump, resistance-nodulation-cell division (RND) antibiotic efflux pump	MDR	Efflux	P1R3	100	100	P1
msrE	ABC-F ATP-binding cassette ribosomal protection protein	MDR	Target protection	P1R3	100	100	P1
mphE	macrolide phosphotransferase (MPH)	Macrolide	Inactivation	P1R3	100	100	P1
msrE	ABC-F ATP-binding cassette ribosomal protection protein	MDR	Target protection	P1R3	100	100	P1
mphE	macrolide phosphotransferase (MPH)	Macrolide	Inactivation	P1R3	100	100	P1
AcrS	resistance-nodulation-cell division (RND) antibiotic efflux pump	MDR	Efflux	P1R3	100	100	P1
KPC-2	KPC beta-lactamase	Beta-lactam	Inactivation	P1R3	100	100	P1
QnrS2	quinolone resistance protein (qnr)	Fluoroquinolone	Target protection	P1R3	100	100	P1
cpxA	resistance-nodulation-cell division (RND) antibiotic efflux pump	Aminoglycoside, aminocoumarin	Efflux	P1R3	100	100	P1
mdtE	resistance-nodulation-cell division (RND) antibiotic efflux pump	MDR	Efflux	P1R3	100	100	P1
mdtE	resistance-nodulation-cell division (RND) antibiotic efflux pump	MDR	Efflux	P1R3	100	100	P1
dfrF	trimethoprim resistant dihydrofolate reductase dfr	Diaminopyrimidine	Target replacement	P1R3	100	100	P1
baeR	resistance-nodulation-cell division (RND) antibiotic efflux pump	Aminoglycoside, aminocoumarin	Efflux	P1R3	100	100	P1
baeR	resistance-nodulation-cell division (RND) antibiotic efflux pump	Aminoglycoside, aminocoumarin	Efflux	P1R3	100	100	P1
tet(C)	major facilitator superfamily (MFS) antibiotic efflux pump	Tetracycline	Efflux	P1R3	100	100	P1
sul1	sulfonamide resistant sul	Sulfonamide	Target replacement	P1R3	100	100	P1
qacEdelta1	major facilitator superfamily (MFS) antibiotic efflux pump	MDR	Efflux	P1R3	100	100	P1
aadA2	ANT(3'')	Aminoglycoside	Inactivation	P1R3	100	100	P1
emrB	major facilitator superfamily (MFS) antibiotic efflux pump	Fluoroquinolone	Efflux	P1R3	100	100	P1
emrB	major facilitator superfamily (MFS) antibiotic efflux pump	Fluoroquinolone	Efflux	P1R3	100	100	P1
emrB	major facilitator superfamily (MFS) antibiotic efflux pump	Fluoroquinolone	Efflux	P1R3	100	100	P1
tetW	tetracycline-resistant ribosomal protection protein	Tetracycline	Target protection	P1R3	100	100	P1
msbA	ATP-binding cassette (ABC) antibiotic efflux pump	Nitroimidazole	Efflux	P1R3	100	100	P1
OXA-1	OXA beta-lactamase	Beta-lactam	Inactivation	P1R3	99.63	97.83	P1
gadX	resistance-nodulation-cell division (RND) antibiotic efflux pump	MDR	Efflux	P1R3	99.64	100	P1
kdpE	kdpDE	Aminoglycoside	Efflux	P1R3	98.67	100	P1
dfrA15b	trimethoprim resistant dihydrofolate reductase dfr	Diaminopyrimidine	Target replacement	P1R3	99.36	100	P1
mphG	macrolide phosphotransferase (MPH)	Macrolide	Inactivation	P1R3	99.32	100	P1
mphG	macrolide phosphotransferase (MPH)	Macrolide	Inactivation	P1R3	99.32	100	P1
FosA5	fosfomycin thiol transferase	Fosfomycin	Inactivation	P1R3	98.56	100	P1
emrY	major facilitator superfamily (MFS) antibiotic efflux pump	Tetracycline	Efflux	P1R3	99.58	92.77	P1
mdtP	major facilitator superfamily (MFS) antibiotic efflux pump	MDR	Efflux	P1R3	98.98	100	P1
mdtO	major facilitator superfamily (MFS) antibiotic efflux pump	MDR	Efflux	P1R3	99.27	100	P1
mdtP	major facilitator superfamily (MFS) antibiotic efflux pump	MDR	Efflux	P1R3	98.98	100	P1
mdtO	major facilitator superfamily (MFS) antibiotic efflux pump	MDR	Efflux	P1R3	99.27	100	P1
mdtP	major facilitator superfamily (MFS) antibiotic efflux pump	MDR	Efflux	P1R3	98.98	100	P1
mdtO	major facilitator superfamily (MFS) antibiotic efflux pump	MDR	Efflux	P1R3	99.27	100	P1
emrK	major facilitator superfamily (MFS) antibiotic efflux pump	Tetracycline	Efflux	P1R3	99.38	101.99	P1
emrK	major facilitator superfamily (MFS) antibiotic efflux pump	Tetracycline	Efflux	P1R3	99.38	101.99	P1
ErmF	Erm 23S ribosomal RNA methyltransferase	MDR	Target alteration	P1R3	99.62	100	P1
tet(40)	major facilitator superfamily (MFS) antibiotic efflux pump	Tetracycline	Efflux	P1R3	98.03	101.48	P1
ErmB	Erm 23S ribosomal RNA methyltransferase	MDR	Target alteration	P1R3	99.09	88.71	P1
oqxA	resistance-nodulation-cell division (RND) antibiotic efflux pump	MDR	Efflux	P1R3	97.7	102.81	P1
AAC(6')-Ii	AAC(6')	Aminoglycoside	Inactivation	P1R3	99.28	76.37	P1
eptA	pmr phosphoethanolamine transferase	Peptide	Target alteration	P1R3	99.82	100	P1
tetX	tetracycline inactivation enzyme	Glycylcycline, tetracycline	Inactivation	P1R3	99.73	96.65	P1
CRP	resistance-nodulation-cell division (RND) antibiotic efflux pump	MDR	Efflux	P1R3	99.52	100	P1
CblA-1	CblA beta-lactamase	Beta-lactam	Inactivation	P1R3	99.32	99.66	P1
catS	chloramphenicol acetyltransferase (CAT)	Phenicol	Inactivation	P1R3	98.78	126.22	P1
CfxA6	CfxA beta-lactamase	Beta-lactam	Inactivation	P1R3	99.69	96.68	P1
aadA	ANT(3'')	Aminoglycoside	Inactivation	P1R3	99.23	98.1	P1
mdtF	resistance-nodulation-cell division (RND) antibiotic efflux pump	MDR	Efflux	P1R3	99.71	100	P1
mdtF	resistance-nodulation-cell division (RND) antibiotic efflux pump	MDR	Efflux	P1R3	99.71	100	P1
GES-2	GES beta-lactamase	Beta-lactam	Inactivation	P1R3	99.65	100	P1
baeS	resistance-nodulation-cell division (RND) antibiotic efflux pump	Aminoglycoside, aminocoumarin	Efflux	P1R3	99.36	100	P1
baeS	resistance-nodulation-cell division (RND) antibiotic efflux pump	Aminoglycoside, aminocoumarin	Efflux	P1R3	99.36	100	P1
qacL	small multidrug resistance (SMR) antibiotic efflux pump	Disinfecting agents and intercalating dyes	Efflux	P1R3	98.18	100	P1
AcrE	resistance-nodulation-cell division (RND) antibiotic efflux pump	MDR	Efflux	P1R3	99.22	100	P1
ErmG	Erm 23S ribosomal RNA methyltransferase	MDR	Target alteration	P1R3	99.18	100	P1
ErmG	Erm 23S ribosomal RNA methyltransferase	MDR	Target alteration	P1R3	99.18	100	P1
APH(6)-Id	APH(6)	Aminoglycoside	Inactivation	P1R3	99.64	100	P1
APH(3'')-Ib	APH(3'')	Aminoglycoside	Inactivation	P1R3	99.63	100	P1
APH(6)-Id	APH(6)	Aminoglycoside	Inactivation	P1R3	99.64	100	P1
APH(3'')-Ib	APH(3'')	Aminoglycoside	Inactivation	P1R3	99.63	100	P1
OXA-101	OXA beta-lactamase	Beta-lactam	Inactivation	P1R3	98.87	100	P1
tetO	tetracycline-resistant ribosomal protection protein	Tetracycline	Target protection	P1R3	98.9	100	P1
emrA	major facilitator superfamily (MFS) antibiotic efflux pump	Fluoroquinolone	Efflux	P1R3	99.74	100	P1
emrR	major facilitator superfamily (MFS) antibiotic efflux pump	Fluoroquinolone	Efflux	P1R3	99.43	100	P1
emrA	major facilitator superfamily (MFS) antibiotic efflux pump	Fluoroquinolone	Efflux	P1R3	99.74	100	P1
emrR	major facilitator superfamily (MFS) antibiotic efflux pump	Fluoroquinolone	Efflux	P1R3	99.43	100	P1
emrA	major facilitator superfamily (MFS) antibiotic efflux pump	Fluoroquinolone	Efflux	P1R3	99.74	100	P1
emrR	major facilitator superfamily (MFS) antibiotic efflux pump	Fluoroquinolone	Efflux	P1R3	99.43	100	P1
bacA	undecaprenyl pyrophosphate related proteins	Peptide	Target alteration	P1R3	98.9	100	P1
mdtH	major facilitator superfamily (MFS) antibiotic efflux pump	Fluoroquinolone	Efflux	P1R3	99.5	100	P1
acrD	resistance-nodulation-cell division (RND) antibiotic efflux pump	Aminoglycoside	Efflux	P1R3	99.61	100	P1
TEM-196	TEM beta-lactamase	Beta-lactam	Inactivation	P1R3	97.67	90.21	P1
acrA E_coli	resistance-nodulation-cell division (RND) antibiotic efflux pump	MDR	Efflux	P1R3	99.75	100	P1
lnuC	lincosamide nucleotidyltransferase (LNU)	Lincosamide	Inactivation	P1R3	98.17	100	P1
marR E_coli mutant	resistance-nodulation-cell division (RND) antibiotic efflux pump	MDR	Target alteration, efflux	P1R3	96.15	36.11	P1
acrR E_coli mutant	resistance-nodulation-cell division (RND) antibiotic efflux pump	MDR	Target alteration, efflux	P1R3	100	100	P1
tet(C)	major facilitator superfamily (MFS) antibiotic efflux pump	Tetracycline	Efflux	P2R1	100	100	P2
msrE	ABC-F ATP-binding cassette ribosomal protection protein	MDR	Target protection	P2R1	100	100	P2
mphE	macrolide phosphotransferase (MPH)	Macrolide	Inactivation	P2R1	100	100	P2
msrE	ABC-F ATP-binding cassette ribosomal protection protein	MDR	Target protection	P2R1	100	100	P2
mphE	macrolide phosphotransferase (MPH)	Macrolide	Inactivation	P2R1	100	100	P2
GES-5	GES beta-lactamase	Beta-lactam	Inactivation	P2R1	100	100	P2
KPC-2	KPC beta-lactamase	Beta-lactam	Inactivation	P2R1	100	100	P2
TEM-1	TEM beta-lactamase	Beta-lactam	Inactivation	P2R1	100	100	P2
KPC-2	KPC beta-lactamase	Beta-lactam	Inactivation	P2R1	100	100	P2
TEM-1	TEM beta-lactamase	Beta-lactam	Inactivation	P2R1	100	100	P2
AcrE	resistance-nodulation-cell division (RND) antibiotic efflux pump	MDR	Efflux	P2R1	100	100	P2
cpxA	resistance-nodulation-cell division (RND) antibiotic efflux pump	Aminoglycoside, aminocoumarin	Efflux	P2R1	100	100	P2
AcrS	resistance-nodulation-cell division (RND) antibiotic efflux pump	MDR	Efflux	P2R1	100	100	P2
dfrA14	trimethoprim resistant dihydrofolate reductase dfr	Diaminopyrimidine	Target replacement	P2R1	100	100	P2
catB3	chloramphenicol acetyltransferase (CAT)	Phenicol	Inactivation	P2R1	100	100	P2
mdtE	resistance-nodulation-cell division (RND) antibiotic efflux pump	MDR	Efflux	P2R1	100	100	P2
QnrS2	quinolone resistance protein (qnr)	Fluoroquinolone	Target protection	P2R1	100	100	P2
marA	resistance-nodulation-cell division (RND) antibiotic efflux pump, General Bacterial Porin with reduced permeability to beta-lactams	MDR	Efflux, permeability reduction	P2R1	100	100	P2
evgA	major facilitator superfamily (MFS) antibiotic efflux pump, resistance-nodulation-cell division (RND) antibiotic efflux pump	MDR	Efflux	P2R1	100	100	P2
gadX	resistance-nodulation-cell division (RND) antibiotic efflux pump	MDR	Efflux	P2R1	100	100	P2
QnrB19	quinolone resistance protein (qnr)	Fluoroquinolone	Target protection	P2R1	100	100	P2
qacEdelta1	major facilitator superfamily (MFS) antibiotic efflux pump	MDR	Efflux	P2R1	100	100	P2
sul1	sulfonamide resistant sul	Sulfonamide	Target replacement	P2R1	100	100	P2
mphA	macrolide phosphotransferase (MPH)	Macrolide	Inactivation	P2R1	100	100	P2
qacEdelta1	major facilitator superfamily (MFS) antibiotic efflux pump	MDR	Efflux	P2R1	100	100	P2
sul1	sulfonamide resistant sul	Sulfonamide	Target replacement	P2R1	100	100	P2
mphA	macrolide phosphotransferase (MPH)	Macrolide	Inactivation	P2R1	100	100	P2
qacEdelta1	major facilitator superfamily (MFS) antibiotic efflux pump	MDR	Efflux	P2R1	100	100	P2
sul1	sulfonamide resistant sul	Sulfonamide	Target replacement	P2R1	100	100	P2
mphA	macrolide phosphotransferase (MPH)	Macrolide	Inactivation	P2R1	100	100	P2
qacEdelta1	major facilitator superfamily (MFS) antibiotic efflux pump	MDR	Efflux	P2R1	100	100	P2
sul1	sulfonamide resistant sul	Sulfonamide	Target replacement	P2R1	100	100	P2
mphA	macrolide phosphotransferase (MPH)	Macrolide	Inactivation	P2R1	100	100	P2
qacEdelta1	major facilitator superfamily (MFS) antibiotic efflux pump	MDR	Efflux	P2R1	100	100	P2
sul1	sulfonamide resistant sul	Sulfonamide	Target replacement	P2R1	100	100	P2
mphA	macrolide phosphotransferase (MPH)	Macrolide	Inactivation	P2R1	100	100	P2
tet(39)	major facilitator superfamily (MFS) antibiotic efflux pump	Tetracycline	Efflux	P2R1	100	100	P2
acrA E_coli	resistance-nodulation-cell division (RND) antibiotic efflux pump	MDR	Efflux	P2R1	100	100	P2
PmrF	pmr phosphoethanolamine transferase	Peptide	Target alteration	P2R1	100	100	P2
tetW	tetracycline-resistant ribosomal protection protein	Tetracycline	Target protection	P2R1	100	100	P2
QnrVC4	quinolone resistance protein (qnr)	Fluoroquinolone	Target protection	P2R1	100	100	P2
oqxA	resistance-nodulation-cell division (RND) antibiotic efflux pump	MDR	Efflux	P2R1	99.74	100	P2
CRP	resistance-nodulation-cell division (RND) antibiotic efflux pump	MDR	Efflux	P2R1	97.62	100	P2
ErmB	Erm 23S ribosomal RNA methyltransferase	MDR	Target alteration	P2R1	96.85	93.55	P2
aadA5	ANT(3'')	Aminoglycoside	Inactivation	P2R1	99.62	111.07	P2
CblA-1	CblA beta-lactamase	Beta-lactam	Inactivation	P2R1	99.66	100	P2
eptA	pmr phosphoethanolamine transferase	Peptide	Target alteration	P2R1	99.82	100	P2
OXA-46	OXA beta-lactamase	Beta-lactam	Inactivation	P2R1	98.1	98.87	P2
tet(40)	major facilitator superfamily (MFS) antibiotic efflux pump	Tetracycline	Efflux	P2R1	98.28	100	P2
ampC E_coli B-lactam	ampC-type beta-lactamase	Beta-lactam	Inactivation	P2R1	99.2	100	P2
KpnH K_pneumoniae	major facilitator superfamily (MFS) antibiotic efflux pump	MDR	Efflux	P2R1	99.55	86.91	P2
KpnH K_pneumoniae	major facilitator superfamily (MFS) antibiotic efflux pump	MDR	Efflux	P2R1	99.55	86.91	P2
emrK	major facilitator superfamily (MFS) antibiotic efflux pump	Tetracycline	Efflux	P2R1	99.41	96.3	P2
acrD	resistance-nodulation-cell division (RND) antibiotic efflux pump	Aminoglycoside	Efflux	P2R1	99.51	98.75	P2
qacL	small multidrug resistance (SMR) antibiotic efflux pump	Disinfecting agents and intercalating dyes	Efflux	P2R1	99.09	100	P2
CfxA6	CfxA beta-lactamase	Beta-lactam	Inactivation	P2R1	99.4	100	P2
tetX	tetracycline inactivation enzyme	Glycylcycline, tetracycline	Inactivation	P2R1	99.74	100	P2
cmlA5	major facilitator superfamily (MFS) antibiotic efflux pump	Phenicol	Efflux	P2R1	99.52	100	P2
aadA3	ANT(3'')	Aminoglycoside	Inactivation	P2R1	98.48	100	P2
cmlA5	major facilitator superfamily (MFS) antibiotic efflux pump	Phenicol	Efflux	P2R1	99.52	100	P2
aadA3	ANT(3'')	Aminoglycoside	Inactivation	P2R1	98.48	100	P2
cmlA5	major facilitator superfamily (MFS) antibiotic efflux pump	Phenicol	Efflux	P2R1	99.52	100	P2
aadA3	ANT(3'')	Aminoglycoside	Inactivation	P2R1	98.48	100	P2
cmlA5	major facilitator superfamily (MFS) antibiotic efflux pump	Phenicol	Efflux	P2R1	99.52	100	P2
aadA3	ANT(3'')	Aminoglycoside	Inactivation	P2R1	98.48	100	P2
cmlA5	major facilitator superfamily (MFS) antibiotic efflux pump	Phenicol	Efflux	P2R1	99.52	100	P2
aadA3	ANT(3'')	Aminoglycoside	Inactivation	P2R1	98.48	100	P2
tetO	tetracycline-resistant ribosomal protection protein	Tetracycline	Target protection	P2R1	99.37	100	P2
acrB	resistance-nodulation-cell division (RND) antibiotic efflux pump	MDR	Efflux	P2R1	94.76	100	P2
mdtM	major facilitator superfamily (MFS) antibiotic efflux pump	MDR	Efflux	P2R1	97.8	100	P2
ErmF	Erm 23S ribosomal RNA methyltransferase	MDR	Target alteration	P2R1	99.62	100	P2
mphG	macrolide phosphotransferase (MPH)	Macrolide	Inactivation	P2R1	99.32	100	P2
mphG	macrolide phosphotransferase (MPH)	Macrolide	Inactivation	P2R1	99.32	100	P2
FosA5	fosfomycin thiol transferase	Fosfomycin	Inactivation	P2R1	96.97	94.96	P2
APH(3'')-Ib	APH(3'')	Aminoglycoside	Inactivation	P2R1	99.63	100	P2
APH(6)-Id	APH(6)	Aminoglycoside	Inactivation	P2R1	99.64	100	P2
APH(3'')-Ib	APH(3'')	Aminoglycoside	Inactivation	P2R1	99.63	100	P2
APH(6)-Id	APH(6)	Aminoglycoside	Inactivation	P2R1	99.64	100	P2
baeS	resistance-nodulation-cell division (RND) antibiotic efflux pump	Aminoglycoside, aminocoumarin	Efflux	P2R1	99.32	95.07	P2
marR E_coli mutant	resistance-nodulation-cell division (RND) antibiotic efflux pump	MDR	Target alteration, efflux	P2R1	97.92	100	P2
acrR E_coli mutant	resistance-nodulation-cell division (RND) antibiotic efflux pump	MDR	Target alteration, efflux	P2R1	100	100	P2
mphA	macrolide phosphotransferase (MPH)	Macrolide	Inactivation	P2R2	100	100	P2
mphA	macrolide phosphotransferase (MPH)	Macrolide	Inactivation	P2R2	100	100	P2
catB3	chloramphenicol acetyltransferase (CAT)	Phenicol	Inactivation	P2R2	100	100	P2
arr-3	rifampin ADP-ribosyltransferase (Arr)	Rifamycin	Inactivation	P2R2	100	100	P2
catB3	chloramphenicol acetyltransferase (CAT)	Phenicol	Inactivation	P2R2	100	100	P2
arr-3	rifampin ADP-ribosyltransferase (Arr)	Rifamycin	Inactivation	P2R2	100	100	P2
catB3	chloramphenicol acetyltransferase (CAT)	Phenicol	Inactivation	P2R2	100	100	P2
arr-3	rifampin ADP-ribosyltransferase (Arr)	Rifamycin	Inactivation	P2R2	100	100	P2
QnrB38	quinolone resistance protein (qnr)	Fluoroquinolone	Target protection	P2R2	100	100	P2
H-NS	major facilitator superfamily (MFS) antibiotic efflux pump, resistance-nodulation-cell division (RND) antibiotic efflux pump	MDR	Efflux	P2R2	100	100	P2
cmlA5	major facilitator superfamily (MFS) antibiotic efflux pump	Phenicol	Efflux	P2R2	100	100	P2
OXA-10	OXA beta-lactamase	Beta-lactam	Inactivation	P2R2	100	100	P2
cmlA5	major facilitator superfamily (MFS) antibiotic efflux pump	Phenicol	Efflux	P2R2	100	100	P2
OXA-10	OXA beta-lactamase	Beta-lactam	Inactivation	P2R2	100	100	P2
cmlA5	major facilitator superfamily (MFS) antibiotic efflux pump	Phenicol	Efflux	P2R2	100	100	P2
OXA-10	OXA beta-lactamase	Beta-lactam	Inactivation	P2R2	100	100	P2
mphE	macrolide phosphotransferase (MPH)	Macrolide	Inactivation	P2R2	100	100	P2
msrE	ABC-F ATP-binding cassette ribosomal protection protein	MDR	Target protection	P2R2	100	100	P2
mphE	macrolide phosphotransferase (MPH)	Macrolide	Inactivation	P2R2	100	100	P2
msrE	ABC-F ATP-binding cassette ribosomal protection protein	MDR	Target protection	P2R2	100	100	P2
BRP(MBL)	Bleomycin resistant protein	Glycopeptide	Inactivation	P2R2	100	100	P2
BRP(MBL)	Bleomycin resistant protein	Glycopeptide	Inactivation	P2R2	100	100	P2
msbA	ATP-binding cassette (ABC) antibiotic efflux pump	Nitroimidazole	Efflux	P2R2	100	100	P2
QnrS2	quinolone resistance protein (qnr)	Fluoroquinolone	Target protection	P2R2	100	100	P2
SAT-2	streptothricin acetyltransferase (SAT)	Nucleoside	Inactivation	P2R2	100	100	P2
dfrF	trimethoprim resistant dihydrofolate reductase dfr	Diaminopyrimidine	Target replacement	P2R2	100	100	P2
KPC-2	KPC beta-lactamase	Beta-lactam	Inactivation	P2R2	100	100	P2
emrR	major facilitator superfamily (MFS) antibiotic efflux pump	Fluoroquinolone	Efflux	P2R2	100	100	P2
emrR	major facilitator superfamily (MFS) antibiotic efflux pump	Fluoroquinolone	Efflux	P2R2	100	100	P2
emrR	major facilitator superfamily (MFS) antibiotic efflux pump	Fluoroquinolone	Efflux	P2R2	100	100	P2
AAC(3)-IId	AAC(3)	Aminoglycoside	Inactivation	P2R2	100	100	P2
cpxA	resistance-nodulation-cell division (RND) antibiotic efflux pump	Aminoglycoside, aminocoumarin	Efflux	P2R2	100	100	P2
sul2	sulfonamide resistant sul	Sulfonamide	Target replacement	P2R2	100	100	P2
OXA-58	OXA beta-lactamase	Beta-lactam	Inactivation	P2R2	100	100	P2
marA	resistance-nodulation-cell division (RND) antibiotic efflux pump, General Bacterial Porin with reduced permeability to beta-lactams	MDR	Efflux, permeability reduction	P2R2	100	100	P2
acrA E_coli	resistance-nodulation-cell division (RND) antibiotic efflux pump	MDR	Efflux	P2R2	100	100	P2
acrA E_coli	resistance-nodulation-cell division (RND) antibiotic efflux pump	MDR	Efflux	P2R2	100	100	P2
APH(3')-IIIa	APH(3')	Aminoglycoside	Inactivation	P2R2	100	100	P2
mdtE	resistance-nodulation-cell division (RND) antibiotic efflux pump	MDR	Efflux	P2R2	100	100	P2
mdtE	resistance-nodulation-cell division (RND) antibiotic efflux pump	MDR	Efflux	P2R2	100	100	P2
tet(39)	major facilitator superfamily (MFS) antibiotic efflux pump	Tetracycline	Efflux	P2R2	100	100	P2
evgA	major facilitator superfamily (MFS) antibiotic efflux pump, resistance-nodulation-cell division (RND) antibiotic efflux pump	MDR	Efflux	P2R2	100	100	P2
evgA	major facilitator superfamily (MFS) antibiotic efflux pump, resistance-nodulation-cell division (RND) antibiotic efflux pump	MDR	Efflux	P2R2	100	100	P2
evgA	major facilitator superfamily (MFS) antibiotic efflux pump, resistance-nodulation-cell division (RND) antibiotic efflux pump	MDR	Efflux	P2R2	100	100	P2
qacEdelta1	major facilitator superfamily (MFS) antibiotic efflux pump	MDR	Efflux	P2R2	100	100	P2
sul1	sulfonamide resistant sul	Sulfonamide	Target replacement	P2R2	100	100	P2
tetW	tetracycline-resistant ribosomal protection protein	Tetracycline	Target protection	P2R2	100	100	P2
GES-5	GES beta-lactamase	Beta-lactam	Inactivation	P2R2	100	100	P2
CMY-65	CMY beta-lactamase	Beta-lactam	Inactivation	P2R2	100	100	P2
QnrVC1	quinolone resistance protein (qnr)	Fluoroquinolone	Target protection	P2R2	100	100	P2
dfrA12	trimethoprim resistant dihydrofolate reductase dfr	Diaminopyrimidine	Target replacement	P2R2	100	100	P2
dfrA12	trimethoprim resistant dihydrofolate reductase dfr	Diaminopyrimidine	Target replacement	P2R2	100	100	P2
SHV-1	SHV beta-lactamase	Beta-lactam	Inactivation	P2R2	100	100	P2
tet(C)	major facilitator superfamily (MFS) antibiotic efflux pump	Tetracycline	Efflux	P2R2	100	100	P2
catI	chloramphenicol acetyltransferase (CAT)	Phenicol	Inactivation	P2R2	100	100	P2
QnrD1	quinolone resistance protein (qnr)	Fluoroquinolone	Target protection	P2R2	100	100	P2
QnrVC4	quinolone resistance protein (qnr)	Fluoroquinolone	Target protection	P2R2	100	100	P2
CfxA6	CfxA beta-lactamase	Beta-lactam	Inactivation	P2R2	99.38	96.68	P2
dfrA17	trimethoprim resistant dihydrofolate reductase dfr	Diaminopyrimidine	Target replacement	P2R2	99.36	111.46	P2
aadA5	ANT(3'')	Aminoglycoside	Inactivation	P2R2	99.62	100	P2
dfrA17	trimethoprim resistant dihydrofolate reductase dfr	Diaminopyrimidine	Target replacement	P2R2	99.36	111.46	P2
aadA5	ANT(3'')	Aminoglycoside	Inactivation	P2R2	99.62	100	P2
AAC(6')-Ib9	AAC(6')	Aminoglycoside	Inactivation	P2R2	98.97	99.01	P2
AAC(6')-Ib9	AAC(6')	Aminoglycoside	Inactivation	P2R2	98.97	99.01	P2
AAC(6')-Ib9	AAC(6')	Aminoglycoside	Inactivation	P2R2	98.97	99.01	P2
qacL	small multidrug resistance (SMR) antibiotic efflux pump	Disinfecting agents and intercalating dyes	Efflux	P2R2	98.18	100	P2
aadA6	ANT(3'')	Aminoglycoside	Inactivation	P2R2	95.37	111.74	P2
AcrE	resistance-nodulation-cell division (RND) antibiotic efflux pump	MDR	Efflux	P2R2	99.74	100	P2
AcrS	resistance-nodulation-cell division (RND) antibiotic efflux pump	MDR	Efflux	P2R2	99.55	100	P2
AcrE	resistance-nodulation-cell division (RND) antibiotic efflux pump	MDR	Efflux	P2R2	99.74	100	P2
AcrS	resistance-nodulation-cell division (RND) antibiotic efflux pump	MDR	Efflux	P2R2	99.55	100	P2
AAC(6')-If	AAC(6')	Aminoglycoside	Inactivation	P2R2	97.22	103.47	P2
dfrA15	trimethoprim resistant dihydrofolate reductase dfr	Diaminopyrimidine	Target replacement	P2R2	99.36	100	P2
ANT(3'')-IIa	ANT(3'')	Aminoglycoside	Inactivation	P2R2	99.57	72.76	P2
dfrA15	trimethoprim resistant dihydrofolate reductase dfr	Diaminopyrimidine	Target replacement	P2R2	99.36	100	P2
ANT(3'')-IIa	ANT(3'')	Aminoglycoside	Inactivation	P2R2	99.57	72.76	P2
dfrA15	trimethoprim resistant dihydrofolate reductase dfr	Diaminopyrimidine	Target replacement	P2R2	99.36	100	P2
ANT(3'')-IIa	ANT(3'')	Aminoglycoside	Inactivation	P2R2	99.57	72.76	P2
dfrA21	trimethoprim resistant dihydrofolate reductase dfr	Diaminopyrimidine	Target replacement	P2R2	99.39	100	P2
FosA5	fosfomycin thiol transferase	Fosfomycin	Inactivation	P2R2	97.56	89.93	P2
gadX	resistance-nodulation-cell division (RND) antibiotic efflux pump	MDR	Efflux	P2R2	97.48	86.86	P2
APH(3')-VIa	APH(3')	Aminoglycoside	Inactivation	P2R2	99.23	100	P2
AAC(6')-Ie-APH(2'')-Ia	APH(2''), AAC(6')	Aminoglycoside	Inactivation	P2R2	99.58	98.96	P2
catB3	chloramphenicol acetyltransferase (CAT)	Phenicol	Inactivation	P2R2	89.67	87.62	P2
bacA	undecaprenyl pyrophosphate related proteins	Peptide	Target alteration	P2R2	99.63	100	P2
mdtN	major facilitator superfamily (MFS) antibiotic efflux pump	MDR	Efflux	P2R2	99.42	100	P2
dfrA1	trimethoprim resistant dihydrofolate reductase dfr	Diaminopyrimidine	Target replacement	P2R2	99.36	100	P2
tetO	tetracycline-resistant ribosomal protection protein	Tetracycline	Target protection	P2R2	98.9	100	P2
mdfA E_coli	major facilitator superfamily (MFS) antibiotic efflux pump	MDR	Efflux	P2R2	97.07	100	P2
mphG	macrolide phosphotransferase (MPH)	Macrolide	Inactivation	P2R2	99.32	100	P2
mphG	macrolide phosphotransferase (MPH)	Macrolide	Inactivation	P2R2	99.32	100	P2
dfrA22	trimethoprim resistant dihydrofolate reductase dfr	Diaminopyrimidine	Target replacement	P2R2	96.3	98.18	P2
ugd	pmr phosphoethanolamine transferase	Peptide	Target alteration	P2R2	99.21	98.2	P2
emrA	major facilitator superfamily (MFS) antibiotic efflux pump	Fluoroquinolone	Efflux	P2R2	99.74	100	P2
KpnH K_pneumoniae	major facilitator superfamily (MFS) antibiotic efflux pump	MDR	Efflux	P2R2	99.8	100	P2
emrA	major facilitator superfamily (MFS) antibiotic efflux pump	Fluoroquinolone	Efflux	P2R2	99.74	100	P2
KpnH K_pneumoniae	major facilitator superfamily (MFS) antibiotic efflux pump	MDR	Efflux	P2R2	99.8	100	P2
emrA	major facilitator superfamily (MFS) antibiotic efflux pump	Fluoroquinolone	Efflux	P2R2	99.74	100	P2
KpnH K_pneumoniae	major facilitator superfamily (MFS) antibiotic efflux pump	MDR	Efflux	P2R2	99.8	100	P2
OXA-2	OXA beta-lactamase	Beta-lactam	Inactivation	P2R2	99.64	100	P2
CRP	resistance-nodulation-cell division (RND) antibiotic efflux pump	MDR	Efflux	P2R2	99.51	96.67	P2
eptA	pmr phosphoethanolamine transferase	Peptide	Target alteration	P2R2	99.63	100	P2
acrB	resistance-nodulation-cell division (RND) antibiotic efflux pump	MDR	Efflux	P2R2	99.71	100	P2
acrB	resistance-nodulation-cell division (RND) antibiotic efflux pump	MDR	Efflux	P2R2	99.71	100	P2
mdtF	resistance-nodulation-cell division (RND) antibiotic efflux pump	MDR	Efflux	P2R2	99.9	100	P2
mdtF	resistance-nodulation-cell division (RND) antibiotic efflux pump	MDR	Efflux	P2R2	99.9	100	P2
FosA5	fosfomycin thiol transferase	Fosfomycin	Inactivation	P2R2	98.97	69.78	P2
baeS	resistance-nodulation-cell division (RND) antibiotic efflux pump	Aminoglycoside, aminocoumarin	Efflux	P2R2	99.14	100	P2
APH(3'')-Ib	APH(3'')	Aminoglycoside	Inactivation	P2R2	99.63	100	P2
APH(6)-Id	APH(6)	Aminoglycoside	Inactivation	P2R2	99.64	100	P2
APH(3'')-Ib	APH(3'')	Aminoglycoside	Inactivation	P2R2	99.63	100	P2
APH(6)-Id	APH(6)	Aminoglycoside	Inactivation	P2R2	99.64	100	P2
kdpE	kdpDE	Aminoglycoside	Efflux	P2R2	98.22	100	P2
OmpK37 K_pneumoniae	General Bacterial Porin with reduced permeability to beta-lactams	MDR	Permeability reduction	P2R2	94.01	102.67	P2
dfrA25	trimethoprim resistant dihydrofolate reductase dfr	Diaminopyrimidine	Target replacement	P2R2	100	99.34	P2
FosA5	fosfomycin thiol transferase	Fosfomycin	Inactivation	P2R2	98.98	71.94	P2
lnuC	lincosamide nucleotidyltransferase (LNU)	Lincosamide	Inactivation	P2R2	98.17	100	P2
ErmG	Erm 23S ribosomal RNA methyltransferase	MDR	Target alteration	P2R2	99.18	100	P2
ErmG	Erm 23S ribosomal RNA methyltransferase	MDR	Target alteration	P2R2	99.18	100	P2
tet(41)	major facilitator superfamily (MFS) antibiotic efflux pump	Tetracycline	Efflux	P2R2	99.23	98.98	P2
tet(B)	major facilitator superfamily (MFS) antibiotic efflux pump	Tetracycline	Efflux	P2R2	99.25	100	P2
tet(B)	major facilitator superfamily (MFS) antibiotic efflux pump	Tetracycline	Efflux	P2R2	99.25	100	P2
AAC(6')-Ic	AAC(6')	Aminoglycoside	Inactivation	P2R2	97.95	100	P2
aadA2	ANT(3'')	Aminoglycoside	Inactivation	P2R2	99.61	101.54	P2
aadA2	ANT(3'')	Aminoglycoside	Inactivation	P2R2	99.61	101.54	P2
tet(40)	major facilitator superfamily (MFS) antibiotic efflux pump	Tetracycline	Efflux	P2R2	99.01	100	P2
LEN-7	LEN beta-lactamase	Beta-lactam	Inactivation	P2R2	98.57	97.9	P2
MOX-7	MOX beta-lactamase	Beta-lactam	Inactivation	P2R2	96.69	94.52	P2
OXA-143	OXA beta-lactamase	Beta-lactam	Inactivation	P2R2	99.64	100.36	P2
OXY-5-1	OXY beta-lactamase	Beta-lactam	Inactivation	P2R2	99.31	100.34	P2
ErmB	Erm 23S ribosomal RNA methyltransferase	MDR	Target alteration	P2R2	98.36	102.02	P2
tetX	tetracycline inactivation enzyme	Glycylcycline, tetracycline	Inactivation	P2R2	99.74	97.42	P2
ErmF	Erm 23S ribosomal RNA methyltransferase	MDR	Target alteration	P2R2	99.62	100	P2
tetX	tetracycline inactivation enzyme	Glycylcycline, tetracycline	Inactivation	P2R2	99.74	97.42	P2
ErmF	Erm 23S ribosomal RNA methyltransferase	MDR	Target alteration	P2R2	99.62	100	P2
qacL	small multidrug resistance (SMR) antibiotic efflux pump	Disinfecting agents and intercalating dyes	Efflux	P2R2	92.73	100	P2
marR E_coli mutant	resistance-nodulation-cell division (RND) antibiotic efflux pump	MDR	Target alteration, efflux	P2R2	97.92	100	P2
acrR E_coli mutant	resistance-nodulation-cell division (RND) antibiotic efflux pump	MDR	Target alteration, efflux	P2R2	100	100	P2
acrR E_coli mutant	resistance-nodulation-cell division (RND) antibiotic efflux pump	MDR	Target alteration, efflux	P2R2	100	100	P2
tetR	major facilitator superfamily (MFS) antibiotic efflux pump	Tetracycline	Target alteration, efflux	P2R2	100	99.52	P2
tetR	major facilitator superfamily (MFS) antibiotic efflux pump	Tetracycline	Target alteration, efflux	P2R2	100	99.52	P2
APH(3')-IIIa	APH(3')	Aminoglycoside	Inactivation	P2R3	100	100	P2
OXA-2	OXA beta-lactamase	Beta-lactam	Inactivation	P2R3	100	100	P2
mphA	macrolide phosphotransferase (MPH)	Macrolide	Inactivation	P2R3	100	100	P2
mphA	macrolide phosphotransferase (MPH)	Macrolide	Inactivation	P2R3	100	100	P2
catB3	chloramphenicol acetyltransferase (CAT)	Phenicol	Inactivation	P2R3	100	100	P2
tetW	tetracycline-resistant ribosomal protection protein	Tetracycline	Target protection	P2R3	100	100	P2
baeR	resistance-nodulation-cell division (RND) antibiotic efflux pump	Aminoglycoside, aminocoumarin	Efflux	P2R3	100	100	P2
baeR	resistance-nodulation-cell division (RND) antibiotic efflux pump	Aminoglycoside, aminocoumarin	Efflux	P2R3	100	100	P2
baeR	resistance-nodulation-cell division (RND) antibiotic efflux pump	Aminoglycoside, aminocoumarin	Efflux	P2R3	100	100	P2
cpxA	resistance-nodulation-cell division (RND) antibiotic efflux pump	Aminoglycoside, aminocoumarin	Efflux	P2R3	100	100	P2
OXA-10	OXA beta-lactamase	Beta-lactam	Inactivation	P2R3	100	100	P2
cmlA5	major facilitator superfamily (MFS) antibiotic efflux pump	Phenicol	Efflux	P2R3	100	100	P2
dfrA14	trimethoprim resistant dihydrofolate reductase dfr	Diaminopyrimidine	Target replacement	P2R3	100	100	P2
dfrA14	trimethoprim resistant dihydrofolate reductase dfr	Diaminopyrimidine	Target replacement	P2R3	100	100	P2
dfrA14	trimethoprim resistant dihydrofolate reductase dfr	Diaminopyrimidine	Target replacement	P2R3	100	100	P2
msrE	ABC-F ATP-binding cassette ribosomal protection protein	MDR	Target protection	P2R3	100	100	P2
mphE	macrolide phosphotransferase (MPH)	Macrolide	Inactivation	P2R3	100	100	P2
msrE	ABC-F ATP-binding cassette ribosomal protection protein	MDR	Target protection	P2R3	100	100	P2
mphE	macrolide phosphotransferase (MPH)	Macrolide	Inactivation	P2R3	100	100	P2
tet(39)	major facilitator superfamily (MFS) antibiotic efflux pump	Tetracycline	Efflux	P2R3	100	100	P2
emrR	major facilitator superfamily (MFS) antibiotic efflux pump	Fluoroquinolone	Efflux	P2R3	100	100	P2
emrB	major facilitator superfamily (MFS) antibiotic efflux pump	Fluoroquinolone	Efflux	P2R3	100	100	P2
emrR	major facilitator superfamily (MFS) antibiotic efflux pump	Fluoroquinolone	Efflux	P2R3	100	100	P2
emrB	major facilitator superfamily (MFS) antibiotic efflux pump	Fluoroquinolone	Efflux	P2R3	100	100	P2
emrR	major facilitator superfamily (MFS) antibiotic efflux pump	Fluoroquinolone	Efflux	P2R3	100	100	P2
emrB	major facilitator superfamily (MFS) antibiotic efflux pump	Fluoroquinolone	Efflux	P2R3	100	100	P2
AcrE	resistance-nodulation-cell division (RND) antibiotic efflux pump	MDR	Efflux	P2R3	100	100	P2
AcrE	resistance-nodulation-cell division (RND) antibiotic efflux pump	MDR	Efflux	P2R3	100	100	P2
AcrE	resistance-nodulation-cell division (RND) antibiotic efflux pump	MDR	Efflux	P2R3	100	100	P2
tet(C)	major facilitator superfamily (MFS) antibiotic efflux pump	Tetracycline	Efflux	P2R3	100	100	P2
acrA E_coli	resistance-nodulation-cell division (RND) antibiotic efflux pump	MDR	Efflux	P2R3	100	100	P2
acrA E_coli	resistance-nodulation-cell division (RND) antibiotic efflux pump	MDR	Efflux	P2R3	100	100	P2
QnrD1	quinolone resistance protein (qnr)	Fluoroquinolone	Target protection	P2R3	100	100	P2
mdtG	major facilitator superfamily (MFS) antibiotic efflux pump	Fosfomycin	Efflux	P2R3	100	100	P2
mdtH	major facilitator superfamily (MFS) antibiotic efflux pump	Fluoroquinolone	Efflux	P2R3	100	100	P2
GES-2	GES beta-lactamase	Beta-lactam	Inactivation	P2R3	100	100	P2
evgA	major facilitator superfamily (MFS) antibiotic efflux pump, resistance-nodulation-cell division (RND) antibiotic efflux pump	MDR	Efflux	P2R3	100	100	P2
QnrVC4	quinolone resistance protein (qnr)	Fluoroquinolone	Target protection	P2R3	100	100	P2
QnrS2	quinolone resistance protein (qnr)	Fluoroquinolone	Target protection	P2R3	100	100	P2
msbA	ATP-binding cassette (ABC) antibiotic efflux pump	Nitroimidazole	Efflux	P2R3	100	100	P2
KPC-2	KPC beta-lactamase	Beta-lactam	Inactivation	P2R3	100	100	P2
TEM-1	TEM beta-lactamase	Beta-lactam	Inactivation	P2R3	100	100	P2
KPC-2	KPC beta-lactamase	Beta-lactam	Inactivation	P2R3	100	100	P2
TEM-1	TEM beta-lactamase	Beta-lactam	Inactivation	P2R3	100	100	P2
SHV-1	SHV beta-lactamase	Beta-lactam	Inactivation	P2R3	100	100	P2
H-NS	major facilitator superfamily (MFS) antibiotic efflux pump, resistance-nodulation-cell division (RND) antibiotic efflux pump	MDR	Efflux	P2R3	100	100	P2
mdtN	major facilitator superfamily (MFS) antibiotic efflux pump	MDR	Efflux	P2R3	100	100	P2
mdtN	major facilitator superfamily (MFS) antibiotic efflux pump	MDR	Efflux	P2R3	100	100	P2
aadA5	ANT(3'')	Aminoglycoside	Inactivation	P2R3	100	100	P2
sul1	sulfonamide resistant sul	Sulfonamide	Target replacement	P2R3	100	100	P2
qacEdelta1	major facilitator superfamily (MFS) antibiotic efflux pump	MDR	Efflux	P2R3	100	100	P2
aadA2	ANT(3'')	Aminoglycoside	Inactivation	P2R3	100	100	P2
dfrA12	trimethoprim resistant dihydrofolate reductase dfr	Diaminopyrimidine	Target replacement	P2R3	100	100	P2
sul1	sulfonamide resistant sul	Sulfonamide	Target replacement	P2R3	100	100	P2
qacEdelta1	major facilitator superfamily (MFS) antibiotic efflux pump	MDR	Efflux	P2R3	100	100	P2
aadA2	ANT(3'')	Aminoglycoside	Inactivation	P2R3	100	100	P2
dfrA12	trimethoprim resistant dihydrofolate reductase dfr	Diaminopyrimidine	Target replacement	P2R3	100	100	P2
sul1	sulfonamide resistant sul	Sulfonamide	Target replacement	P2R3	100	100	P2
qacEdelta1	major facilitator superfamily (MFS) antibiotic efflux pump	MDR	Efflux	P2R3	100	100	P2
aadA2	ANT(3'')	Aminoglycoside	Inactivation	P2R3	100	100	P2
dfrA12	trimethoprim resistant dihydrofolate reductase dfr	Diaminopyrimidine	Target replacement	P2R3	100	100	P2
AAC(3)-IId	AAC(3)	Aminoglycoside	Inactivation	P2R3	100	100	P2
mdtF	resistance-nodulation-cell division (RND) antibiotic efflux pump	MDR	Efflux	P2R3	100	100	P2
mdtF	resistance-nodulation-cell division (RND) antibiotic efflux pump	MDR	Efflux	P2R3	100	100	P2
ErmF	Erm 23S ribosomal RNA methyltransferase	MDR	Target alteration	P2R3	99.62	100	P2
tetX	tetracycline inactivation enzyme	Glycylcycline, tetracycline	Inactivation	P2R3	99.74	100	P2
ErmF	Erm 23S ribosomal RNA methyltransferase	MDR	Target alteration	P2R3	99.62	100	P2
tetX	tetracycline inactivation enzyme	Glycylcycline, tetracycline	Inactivation	P2R3	99.74	100	P2
APH(3'')-Ib	APH(3'')	Aminoglycoside	Inactivation	P2R3	99.63	100	P2
APH(6)-Id	APH(6)	Aminoglycoside	Inactivation	P2R3	99.64	100	P2
APH(3'')-Ib	APH(3'')	Aminoglycoside	Inactivation	P2R3	99.63	100	P2
APH(6)-Id	APH(6)	Aminoglycoside	Inactivation	P2R3	99.64	100	P2
mdtM	major facilitator superfamily (MFS) antibiotic efflux pump	MDR	Efflux	P2R3	97.66	93.66	P2
baeS	resistance-nodulation-cell division (RND) antibiotic efflux pump	Aminoglycoside, aminocoumarin	Efflux	P2R3	99.79	100	P2
mdtC	resistance-nodulation-cell division (RND) antibiotic efflux pump	Aminocoumarin	Efflux	P2R3	99.41	100	P2
baeS	resistance-nodulation-cell division (RND) antibiotic efflux pump	Aminoglycoside, aminocoumarin	Efflux	P2R3	99.79	100	P2
mdtC	resistance-nodulation-cell division (RND) antibiotic efflux pump	Aminocoumarin	Efflux	P2R3	99.41	100	P2
baeS	resistance-nodulation-cell division (RND) antibiotic efflux pump	Aminoglycoside, aminocoumarin	Efflux	P2R3	99.79	100	P2
mdtC	resistance-nodulation-cell division (RND) antibiotic efflux pump	Aminocoumarin	Efflux	P2R3	99.41	100	P2
mphG	macrolide phosphotransferase (MPH)	Macrolide	Inactivation	P2R3	99.32	100	P2
mphG	macrolide phosphotransferase (MPH)	Macrolide	Inactivation	P2R3	99.32	100	P2
tetQ	tetracycline-resistant ribosomal protection protein	Tetracycline	Target protection	P2R3	95.89	100	P2
AAC(6')-Ib9	AAC(6')	Aminoglycoside	Inactivation	P2R3	100	101.97	P2
CMY-65	CMY beta-lactamase	Beta-lactam	Inactivation	P2R3	99.74	100	P2
qacL	small multidrug resistance (SMR) antibiotic efflux pump	Disinfecting agents and intercalating dyes	Efflux	P2R3	98.18	100	P2
aadA	ANT(3'')	Aminoglycoside	Inactivation	P2R3	99.61	98.48	P2
qacL	small multidrug resistance (SMR) antibiotic efflux pump	Disinfecting agents and intercalating dyes	Efflux	P2R3	98.18	100	P2
aadA	ANT(3'')	Aminoglycoside	Inactivation	P2R3	99.61	98.48	P2
qacL	small multidrug resistance (SMR) antibiotic efflux pump	Disinfecting agents and intercalating dyes	Efflux	P2R3	98.18	100	P2
aadA	ANT(3'')	Aminoglycoside	Inactivation	P2R3	99.61	98.48	P2
emrA	major facilitator superfamily (MFS) antibiotic efflux pump	Fluoroquinolone	Efflux	P2R3	99.74	100	P2
emrA	major facilitator superfamily (MFS) antibiotic efflux pump	Fluoroquinolone	Efflux	P2R3	99.74	100	P2
emrA	major facilitator superfamily (MFS) antibiotic efflux pump	Fluoroquinolone	Efflux	P2R3	99.74	100	P2
AcrF	resistance-nodulation-cell division (RND) antibiotic efflux pump	MDR	Efflux	P2R3	99.61	100	P2
AcrS	resistance-nodulation-cell division (RND) antibiotic efflux pump	MDR	Efflux	P2R3	99.09	100	P2
AcrF	resistance-nodulation-cell division (RND) antibiotic efflux pump	MDR	Efflux	P2R3	99.61	100	P2
AcrS	resistance-nodulation-cell division (RND) antibiotic efflux pump	MDR	Efflux	P2R3	99.09	100	P2
AcrF	resistance-nodulation-cell division (RND) antibiotic efflux pump	MDR	Efflux	P2R3	99.61	100	P2
AcrS	resistance-nodulation-cell division (RND) antibiotic efflux pump	MDR	Efflux	P2R3	99.09	100	P2
SAT-2	streptothricin acetyltransferase (SAT)	Nucleoside	Inactivation	P2R3	99.43	100	P2
PmrF	pmr phosphoethanolamine transferase	Peptide	Target alteration	P2R3	99.66	90.99	P2
tet(40)	major facilitator superfamily (MFS) antibiotic efflux pump	Tetracycline	Efflux	P2R3	99.26	100	P2
ErmB	Erm 23S ribosomal RNA methyltransferase	MDR	Target alteration	P2R3	98.73	95.16	P2
dfrA17	trimethoprim resistant dihydrofolate reductase dfr	Diaminopyrimidine	Target replacement	P2R3	99.34	124.2	P2
APH(3')-Ia	APH(3')	Aminoglycoside	Inactivation	P2R3	99.58	88.19	P2
acrB	resistance-nodulation-cell division (RND) antibiotic efflux pump	MDR	Efflux	P2R3	99.71	100	P2
acrB	resistance-nodulation-cell division (RND) antibiotic efflux pump	MDR	Efflux	P2R3	99.71	100	P2
gadX	resistance-nodulation-cell division (RND) antibiotic efflux pump	MDR	Efflux	P2R3	95.98	90.88	P2
mdfA E_coli	major facilitator superfamily (MFS) antibiotic efflux pump	MDR	Efflux	P2R3	96.59	100	P2
MCR-3.3	MCR phosphoethanolamine transferase	Peptide	Target alteration	P2R3	99.43	97.78	P2
tet(B)	major facilitator superfamily (MFS) antibiotic efflux pump	Tetracycline	Efflux	P2R3	98.75	103.74	P2
dfrA15b	trimethoprim resistant dihydrofolate reductase dfr	Diaminopyrimidine	Target replacement	P2R3	99.34	96.82	P2
oqxA	resistance-nodulation-cell division (RND) antibiotic efflux pump	MDR	Efflux	P2R3	99.74	100	P2
CfxA6	CfxA beta-lactamase	Beta-lactam	Inactivation	P2R3	99.4	100	P2
bacA	undecaprenyl pyrophosphate related proteins	Peptide	Target alteration	P2R3	99.63	100	P2
marA	resistance-nodulation-cell division (RND) antibiotic efflux pump, General Bacterial Porin with reduced permeability to beta-lactams	MDR	Efflux, permeability reduction	P2R3	99.21	100	P2
acrD	resistance-nodulation-cell division (RND) antibiotic efflux pump	Aminoglycoside	Efflux	P2R3	99.9	100	P2
eptA	pmr phosphoethanolamine transferase	Peptide	Target alteration	P2R3	99.82	100	P2
tetO	tetracycline-resistant ribosomal protection protein	Tetracycline	Target protection	P2R3	99.06	100	P2
ANT(2'')-Ia	ANT(2'')	Aminoglycoside	Inactivation	P2R3	96.05	104.52	P2
QnrB38	quinolone resistance protein (qnr)	Fluoroquinolone	Target protection	P2R3	97.66	100	P2
ampC E_coli B-lactam	ampC-type beta-lactamase	Beta-lactam	Inactivation	P2R3	97.35	100	P2
ACT-8	ACT beta-lactamase	Beta-lactam	Inactivation	P2R3	94.53	71.92	P2
FosA5	fosfomycin thiol transferase	Fosfomycin	Inactivation	P2R3	98.56	100	P2
FosA6	fosfomycin thiol transferase	Fosfomycin	Inactivation	P2R3	99.28	100	P2
mdtO	major facilitator superfamily (MFS) antibiotic efflux pump	MDR	Efflux	P2R3	99.85	100	P2
mdtO	major facilitator superfamily (MFS) antibiotic efflux pump	MDR	Efflux	P2R3	99.85	100	P2
lnuC	lincosamide nucleotidyltransferase (LNU)	Lincosamide	Inactivation	P2R3	98.17	100	P2
CRP	resistance-nodulation-cell division (RND) antibiotic efflux pump	MDR	Efflux	P2R3	99.52	100	P2
mdtE	resistance-nodulation-cell division (RND) antibiotic efflux pump	MDR	Efflux	P2R3	99.74	100	P2
mdtE	resistance-nodulation-cell division (RND) antibiotic efflux pump	MDR	Efflux	P2R3	99.74	100	P2
FosA6	fosfomycin thiol transferase	Fosfomycin	Inactivation	P2R3	96.4	100	P2
acrR E_coli mutant	resistance-nodulation-cell division (RND) antibiotic efflux pump	MDR	Target alteration, efflux	P2R3	100	100	P2
acrR E_coli mutant	resistance-nodulation-cell division (RND) antibiotic efflux pump	MDR	Target alteration, efflux	P2R3	100	100	P2
marR E_coli mutant	resistance-nodulation-cell division (RND) antibiotic efflux pump	MDR	Target alteration, efflux	P2R3	98.61	100	P2
QnrS2	quinolone resistance protein (qnr)	Fluoroquinolone	Target protection	P3R1	100	100	P3
acrA E_coli	resistance-nodulation-cell division (RND) antibiotic efflux pump	MDR	Efflux	P3R1	100	100	P3
mphA	macrolide phosphotransferase (MPH)	Macrolide	Inactivation	P3R1	100	100	P3
mphA	macrolide phosphotransferase (MPH)	Macrolide	Inactivation	P3R1	100	100	P3
msbA	ATP-binding cassette (ABC) antibiotic efflux pump	Nitroimidazole	Efflux	P3R1	100	100	P3
mdtN	major facilitator superfamily (MFS) antibiotic efflux pump	MDR	Efflux	P3R1	100	100	P3
mdtN	major facilitator superfamily (MFS) antibiotic efflux pump	MDR	Efflux	P3R1	100	100	P3
mdtN	major facilitator superfamily (MFS) antibiotic efflux pump	MDR	Efflux	P3R1	100	100	P3
GES-5	GES beta-lactamase	Beta-lactam	Inactivation	P3R1	100	100	P3
aadA6	ANT(3'')	Aminoglycoside	Inactivation	P3R1	100	100	P3
dfrA12	trimethoprim resistant dihydrofolate reductase dfr	Diaminopyrimidine	Target replacement	P3R1	100	100	P3
aadA2	ANT(3'')	Aminoglycoside	Inactivation	P3R1	100	100	P3
qacEdelta1	major facilitator superfamily (MFS) antibiotic efflux pump	MDR	Efflux	P3R1	100	100	P3
sul1	sulfonamide resistant sul	Sulfonamide	Target replacement	P3R1	100	100	P3
dfrA12	trimethoprim resistant dihydrofolate reductase dfr	Diaminopyrimidine	Target replacement	P3R1	100	100	P3
aadA2	ANT(3'')	Aminoglycoside	Inactivation	P3R1	100	100	P3
qacEdelta1	major facilitator superfamily (MFS) antibiotic efflux pump	MDR	Efflux	P3R1	100	100	P3
sul1	sulfonamide resistant sul	Sulfonamide	Target replacement	P3R1	100	100	P3
dfrA12	trimethoprim resistant dihydrofolate reductase dfr	Diaminopyrimidine	Target replacement	P3R1	100	100	P3
aadA2	ANT(3'')	Aminoglycoside	Inactivation	P3R1	100	100	P3
qacEdelta1	major facilitator superfamily (MFS) antibiotic efflux pump	MDR	Efflux	P3R1	100	100	P3
sul1	sulfonamide resistant sul	Sulfonamide	Target replacement	P3R1	100	100	P3
catB3	chloramphenicol acetyltransferase (CAT)	Phenicol	Inactivation	P3R1	100	100	P3
arr-3	rifampin ADP-ribosyltransferase (Arr)	Rifamycin	Inactivation	P3R1	100	100	P3
catB3	chloramphenicol acetyltransferase (CAT)	Phenicol	Inactivation	P3R1	100	100	P3
arr-3	rifampin ADP-ribosyltransferase (Arr)	Rifamycin	Inactivation	P3R1	100	100	P3
OKP-B-6	OKP beta-lactamase	Beta-lactam	Inactivation	P3R1	100	100	P3
CMY-48	CMY beta-lactamase	Beta-lactam	Inactivation	P3R1	100	100	P3
OXA-10	OXA beta-lactamase	Beta-lactam	Inactivation	P3R1	100	100	P3
OXA-10	OXA beta-lactamase	Beta-lactam	Inactivation	P3R1	100	100	P3
marA	resistance-nodulation-cell division (RND) antibiotic efflux pump, General Bacterial Porin with reduced permeability to beta-lactams	MDR	Efflux, permeability reduction	P3R1	100	100	P3
QnrVC4	quinolone resistance protein (qnr)	Fluoroquinolone	Target protection	P3R1	100	100	P3
SAT-2	streptothricin acetyltransferase (SAT)	Nucleoside	Inactivation	P3R1	100	100	P3
sul2	sulfonamide resistant sul	Sulfonamide	Target replacement	P3R1	100	100	P3
TEM-1	TEM beta-lactamase	Beta-lactam	Inactivation	P3R1	100	100	P3
baeR	resistance-nodulation-cell division (RND) antibiotic efflux pump	Aminoglycoside, aminocoumarin	Efflux	P3R1	100	100	P3
mphE	macrolide phosphotransferase (MPH)	Macrolide	Inactivation	P3R1	100	100	P3
msrE	ABC-F ATP-binding cassette ribosomal protection protein	MDR	Target protection	P3R1	100	100	P3
mphE	macrolide phosphotransferase (MPH)	Macrolide	Inactivation	P3R1	100	100	P3
msrE	ABC-F ATP-binding cassette ribosomal protection protein	MDR	Target protection	P3R1	100	100	P3
KPC-2	KPC beta-lactamase	Beta-lactam	Inactivation	P3R1	100	100	P3
dfrF	trimethoprim resistant dihydrofolate reductase dfr	Diaminopyrimidine	Target replacement	P3R1	100	100	P3
AcrE	resistance-nodulation-cell division (RND) antibiotic efflux pump	MDR	Efflux	P3R1	100	100	P3
AcrE	resistance-nodulation-cell division (RND) antibiotic efflux pump	MDR	Efflux	P3R1	100	100	P3
QnrD1	quinolone resistance protein (qnr)	Fluoroquinolone	Target protection	P3R1	100	100	P3
tetW	tetracycline-resistant ribosomal protection protein	Tetracycline	Target protection	P3R1	100	100	P3
BRP(MBL)	Bleomycin resistant protein	Glycopeptide	Inactivation	P3R1	100	100	P3
AcrS	resistance-nodulation-cell division (RND) antibiotic efflux pump	MDR	Efflux	P3R1	100	100	P3
aadA5	ANT(3'')	Aminoglycoside	Inactivation	P3R1	100	100	P3
evgA	major facilitator superfamily (MFS) antibiotic efflux pump, resistance-nodulation-cell division (RND) antibiotic efflux pump	MDR	Efflux	P3R1	100	100	P3
evgA	major facilitator superfamily (MFS) antibiotic efflux pump, resistance-nodulation-cell division (RND) antibiotic efflux pump	MDR	Efflux	P3R1	100	100	P3
SHV-1	SHV beta-lactamase	Beta-lactam	Inactivation	P3R1	100	100	P3
tet(C)	major facilitator superfamily (MFS) antibiotic efflux pump	Tetracycline	Efflux	P3R1	100	100	P3
dfrA21	trimethoprim resistant dihydrofolate reductase dfr	Diaminopyrimidine	Target replacement	P3R1	99.39	100	P3
mdtP	major facilitator superfamily (MFS) antibiotic efflux pump	MDR	Efflux	P3R1	98.77	100	P3
mdtO	major facilitator superfamily (MFS) antibiotic efflux pump	MDR	Efflux	P3R1	99.12	100	P3
mdtP	major facilitator superfamily (MFS) antibiotic efflux pump	MDR	Efflux	P3R1	98.77	100	P3
mdtO	major facilitator superfamily (MFS) antibiotic efflux pump	MDR	Efflux	P3R1	99.12	100	P3
mdtP	major facilitator superfamily (MFS) antibiotic efflux pump	MDR	Efflux	P3R1	98.77	100	P3
mdtO	major facilitator superfamily (MFS) antibiotic efflux pump	MDR	Efflux	P3R1	99.12	100	P3
mphG	macrolide phosphotransferase (MPH)	Macrolide	Inactivation	P3R1	99.32	100	P3
mphG	macrolide phosphotransferase (MPH)	Macrolide	Inactivation	P3R1	99.32	100	P3
CTX-M-15	CTX-M beta-lactamase	Beta-lactam	Inactivation	P3R1	98.88	91.75	P3
dfrA14	trimethoprim resistant dihydrofolate reductase dfr	Diaminopyrimidine	Target replacement	P3R1	99.36	101.91	P3
AAC(3)-IIc	AAC(3)	Aminoglycoside	Inactivation	P3R1	94.74	79.72	P3
APH(3')-Ia	APH(3')	Aminoglycoside	Inactivation	P3R1	99.63	100	P3
APH(3')-Ia	APH(3')	Aminoglycoside	Inactivation	P3R1	99.63	100	P3
cmlA5	major facilitator superfamily (MFS) antibiotic efflux pump	Phenicol	Efflux	P3R1	99.76	100	P3
ANT(3'')-IIa	ANT(3'')	Aminoglycoside	Inactivation	P3R1	99.57	72.76	P3
cmlA5	major facilitator superfamily (MFS) antibiotic efflux pump	Phenicol	Efflux	P3R1	99.76	100	P3
ANT(3'')-IIa	ANT(3'')	Aminoglycoside	Inactivation	P3R1	99.57	72.76	P3
tetX	tetracycline inactivation enzyme	Glycylcycline, tetracycline	Inactivation	P3R1	99.74	100	P3
qacL	small multidrug resistance (SMR) antibiotic efflux pump	Disinfecting agents and intercalating dyes	Efflux	P3R1	92.73	100	P3
dfrA1	trimethoprim resistant dihydrofolate reductase dfr	Diaminopyrimidine	Target replacement	P3R1	99.36	100	P3
cpxA	resistance-nodulation-cell division (RND) antibiotic efflux pump	Aminoglycoside, aminocoumarin	Efflux	P3R1	99.78	100	P3
APH(3'')-Ib	APH(3'')	Aminoglycoside	Inactivation	P3R1	99.63	100	P3
APH(6)-Id	APH(6)	Aminoglycoside	Inactivation	P3R1	99.64	100	P3
APH(3'')-Ib	APH(3'')	Aminoglycoside	Inactivation	P3R1	99.63	100	P3
APH(6)-Id	APH(6)	Aminoglycoside	Inactivation	P3R1	99.64	100	P3
TolC	ATP-binding cassette (ABC) antibiotic efflux pump, major facilitator superfamily (MFS) antibiotic efflux pump, resistance-nodulation-cell division (RND) antibiotic efflux pump	MDR	Efflux	P3R1	100	99.6	P3
CRP	resistance-nodulation-cell division (RND) antibiotic efflux pump	MDR	Efflux	P3R1	99.05	100	P3
CfxA6	CfxA beta-lactamase	Beta-lactam	Inactivation	P3R1	99.38	97.89	P3
tet(40)	major facilitator superfamily (MFS) antibiotic efflux pump	Tetracycline	Efflux	P3R1	98.52	101.48	P3
tet(B)	major facilitator superfamily (MFS) antibiotic efflux pump	Tetracycline	Efflux	P3R1	99.25	104.49	P3
emrR	major facilitator superfamily (MFS) antibiotic efflux pump	Fluoroquinolone	Efflux	P3R1	99.43	100	P3
kdpE	kdpDE	Aminoglycoside	Efflux	P3R1	99.56	100	P3
qacL	small multidrug resistance (SMR) antibiotic efflux pump	Disinfecting agents and intercalating dyes	Efflux	P3R1	99.09	100	P3
FosA6	fosfomycin thiol transferase	Fosfomycin	Inactivation	P3R1	98.55	99.28	P3
AcrF	resistance-nodulation-cell division (RND) antibiotic efflux pump	MDR	Efflux	P3R1	99.71	100	P3
AcrF	resistance-nodulation-cell division (RND) antibiotic efflux pump	MDR	Efflux	P3R1	99.71	100	P3
ErmF	Erm 23S ribosomal RNA methyltransferase	MDR	Target alteration	P3R1	99.62	100	P3
ampC E_coli B-lactam	ampC-type beta-lactamase	Beta-lactam	Inactivation	P3R1	98.14	100	P3
dfrA15b	trimethoprim resistant dihydrofolate reductase dfr	Diaminopyrimidine	Target replacement	P3R1	99.34	96.82	P3
gadX	resistance-nodulation-cell division (RND) antibiotic efflux pump	MDR	Efflux	P3R1	98.18	102.19	P3
mdfA E_coli	major facilitator superfamily (MFS) antibiotic efflux pump	MDR	Efflux	P3R1	97.07	100	P3
PmrF	pmr phosphoethanolamine transferase	Peptide	Target alteration	P3R1	99.01	94.41	P3
emrK	major facilitator superfamily (MFS) antibiotic efflux pump	Tetracycline	Efflux	P3R1	99.72	110.26	P3
tetO	tetracycline-resistant ribosomal protection protein	Tetracycline	Target protection	P3R1	98.9	100	P3
marR E_coli mutant	resistance-nodulation-cell division (RND) antibiotic efflux pump	MDR	Target alteration, efflux	P3R1	98.61	100	P3
tet(39)	major facilitator superfamily (MFS) antibiotic efflux pump	Tetracycline	Efflux	P3R2	100	100	P3
AcrE	resistance-nodulation-cell division (RND) antibiotic efflux pump	MDR	Efflux	P3R2	100	100	P3
AcrE	resistance-nodulation-cell division (RND) antibiotic efflux pump	MDR	Efflux	P3R2	100	100	P3
AcrE	resistance-nodulation-cell division (RND) antibiotic efflux pump	MDR	Efflux	P3R2	100	100	P3
APH(3')-IIIa	APH(3')	Aminoglycoside	Inactivation	P3R2	100	100	P3
cmlA5	major facilitator superfamily (MFS) antibiotic efflux pump	Phenicol	Efflux	P3R2	100	100	P3
OXA-10	OXA beta-lactamase	Beta-lactam	Inactivation	P3R2	100	100	P3
cmlA5	major facilitator superfamily (MFS) antibiotic efflux pump	Phenicol	Efflux	P3R2	100	100	P3
OXA-10	OXA beta-lactamase	Beta-lactam	Inactivation	P3R2	100	100	P3
cmlA5	major facilitator superfamily (MFS) antibiotic efflux pump	Phenicol	Efflux	P3R2	100	100	P3
OXA-10	OXA beta-lactamase	Beta-lactam	Inactivation	P3R2	100	100	P3
ANT(2'')-Ia	ANT(2'')	Aminoglycoside	Inactivation	P3R2	100	100	P3
mphA	macrolide phosphotransferase (MPH)	Macrolide	Inactivation	P3R2	100	100	P3
mphA	macrolide phosphotransferase (MPH)	Macrolide	Inactivation	P3R2	100	100	P3
OXA-2	OXA beta-lactamase	Beta-lactam	Inactivation	P3R2	100	100	P3
OXA-2	OXA beta-lactamase	Beta-lactam	Inactivation	P3R2	100	100	P3
catB3	chloramphenicol acetyltransferase (CAT)	Phenicol	Inactivation	P3R2	100	100	P3
arr-3	rifampin ADP-ribosyltransferase (Arr)	Rifamycin	Inactivation	P3R2	100	100	P3
catB3	chloramphenicol acetyltransferase (CAT)	Phenicol	Inactivation	P3R2	100	100	P3
arr-3	rifampin ADP-ribosyltransferase (Arr)	Rifamycin	Inactivation	P3R2	100	100	P3
QnrVC4	quinolone resistance protein (qnr)	Fluoroquinolone	Target protection	P3R2	100	100	P3
QnrVC4	quinolone resistance protein (qnr)	Fluoroquinolone	Target protection	P3R2	100	100	P3
AAC(3)-IId	AAC(3)	Aminoglycoside	Inactivation	P3R2	100	100	P3
baeR	resistance-nodulation-cell division (RND) antibiotic efflux pump	Aminoglycoside, aminocoumarin	Efflux	P3R2	100	100	P3
baeS	resistance-nodulation-cell division (RND) antibiotic efflux pump	Aminoglycoside, aminocoumarin	Efflux	P3R2	100	100	P3
baeR	resistance-nodulation-cell division (RND) antibiotic efflux pump	Aminoglycoside, aminocoumarin	Efflux	P3R2	100	100	P3
baeS	resistance-nodulation-cell division (RND) antibiotic efflux pump	Aminoglycoside, aminocoumarin	Efflux	P3R2	100	100	P3
acrA E_coli	resistance-nodulation-cell division (RND) antibiotic efflux pump	MDR	Efflux	P3R2	100	100	P3
acrB	resistance-nodulation-cell division (RND) antibiotic efflux pump	MDR	Efflux	P3R2	100	100	P3
acrA E_coli	resistance-nodulation-cell division (RND) antibiotic efflux pump	MDR	Efflux	P3R2	100	100	P3
acrB	resistance-nodulation-cell division (RND) antibiotic efflux pump	MDR	Efflux	P3R2	100	100	P3
QnrD1	quinolone resistance protein (qnr)	Fluoroquinolone	Target protection	P3R2	100	100	P3
QnrS2	quinolone resistance protein (qnr)	Fluoroquinolone	Target protection	P3R2	100	100	P3
emrR	major facilitator superfamily (MFS) antibiotic efflux pump	Fluoroquinolone	Efflux	P3R2	100	100	P3
emrR	major facilitator superfamily (MFS) antibiotic efflux pump	Fluoroquinolone	Efflux	P3R2	100	100	P3
emrR	major facilitator superfamily (MFS) antibiotic efflux pump	Fluoroquinolone	Efflux	P3R2	100	100	P3
emrY	major facilitator superfamily (MFS) antibiotic efflux pump	Tetracycline	Efflux	P3R2	100	100	P3
evgA	major facilitator superfamily (MFS) antibiotic efflux pump, resistance-nodulation-cell division (RND) antibiotic efflux pump	MDR	Efflux	P3R2	100	100	P3
emrY	major facilitator superfamily (MFS) antibiotic efflux pump	Tetracycline	Efflux	P3R2	100	100	P3
evgA	major facilitator superfamily (MFS) antibiotic efflux pump, resistance-nodulation-cell division (RND) antibiotic efflux pump	MDR	Efflux	P3R2	100	100	P3
emrY	major facilitator superfamily (MFS) antibiotic efflux pump	Tetracycline	Efflux	P3R2	100	100	P3
evgA	major facilitator superfamily (MFS) antibiotic efflux pump, resistance-nodulation-cell division (RND) antibiotic efflux pump	MDR	Efflux	P3R2	100	100	P3
emrY	major facilitator superfamily (MFS) antibiotic efflux pump	Tetracycline	Efflux	P3R2	100	100	P3
evgA	major facilitator superfamily (MFS) antibiotic efflux pump, resistance-nodulation-cell division (RND) antibiotic efflux pump	MDR	Efflux	P3R2	100	100	P3
mdtN	major facilitator superfamily (MFS) antibiotic efflux pump	MDR	Efflux	P3R2	100	100	P3
mdtN	major facilitator superfamily (MFS) antibiotic efflux pump	MDR	Efflux	P3R2	100	100	P3
mdtN	major facilitator superfamily (MFS) antibiotic efflux pump	MDR	Efflux	P3R2	100	100	P3
dfrA12	trimethoprim resistant dihydrofolate reductase dfr	Diaminopyrimidine	Target replacement	P3R2	100	100	P3
dfrA12	trimethoprim resistant dihydrofolate reductase dfr	Diaminopyrimidine	Target replacement	P3R2	100	100	P3
mdtG	major facilitator superfamily (MFS) antibiotic efflux pump	Fosfomycin	Efflux	P3R2	100	100	P3
SHV-1	SHV beta-lactamase	Beta-lactam	Inactivation	P3R2	100	100	P3
tetW	tetracycline-resistant ribosomal protection protein	Tetracycline	Target protection	P3R2	100	100	P3
CfxA2	CfxA beta-lactamase	Beta-lactam	Inactivation	P3R2	100	100	P3
TEM-1	TEM beta-lactamase	Beta-lactam	Inactivation	P3R2	100	100	P3
OKP-B-6	OKP beta-lactamase	Beta-lactam	Inactivation	P3R2	100	100	P3
QnrB19	quinolone resistance protein (qnr)	Fluoroquinolone	Target protection	P3R2	100	100	P3
tet(C)	major facilitator superfamily (MFS) antibiotic efflux pump	Tetracycline	Efflux	P3R2	100	100	P3
cpxA	resistance-nodulation-cell division (RND) antibiotic efflux pump	Aminoglycoside, aminocoumarin	Efflux	P3R2	100	100	P3
mdtE	resistance-nodulation-cell division (RND) antibiotic efflux pump	MDR	Efflux	P3R2	100	100	P3
dfrF	trimethoprim resistant dihydrofolate reductase dfr	Diaminopyrimidine	Target replacement	P3R2	100	100	P3
SAT-2	streptothricin acetyltransferase (SAT)	Nucleoside	Inactivation	P3R2	100	100	P3
OXA-1	OXA beta-lactamase	Beta-lactam	Inactivation	P3R2	100	100	P3
PmrF	pmr phosphoethanolamine transferase	Peptide	Target alteration	P3R2	100	100	P3
H-NS	major facilitator superfamily (MFS) antibiotic efflux pump, resistance-nodulation-cell division (RND) antibiotic efflux pump	MDR	Efflux	P3R2	100	100	P3
marA	resistance-nodulation-cell division (RND) antibiotic efflux pump, General Bacterial Porin with reduced permeability to beta-lactams	MDR	Efflux, permeability reduction	P3R2	100	100	P3
OXA-9	OXA beta-lactamase	Beta-lactam	Inactivation	P3R2	100	100	P3
qacEdelta1	major facilitator superfamily (MFS) antibiotic efflux pump	MDR	Efflux	P3R2	100	100	P3
sul1	sulfonamide resistant sul	Sulfonamide	Target replacement	P3R2	100	100	P3
OXA-9	OXA beta-lactamase	Beta-lactam	Inactivation	P3R2	100	100	P3
qacEdelta1	major facilitator superfamily (MFS) antibiotic efflux pump	MDR	Efflux	P3R2	100	100	P3
sul1	sulfonamide resistant sul	Sulfonamide	Target replacement	P3R2	100	100	P3
KPC-2	KPC beta-lactamase	Beta-lactam	Inactivation	P3R2	100	100	P3
catI	chloramphenicol acetyltransferase (CAT)	Phenicol	Inactivation	P3R2	100	100	P3
aadA6	ANT(3'')	Aminoglycoside	Inactivation	P3R2	100	100	P3
QnrVC1	quinolone resistance protein (qnr)	Fluoroquinolone	Target protection	P3R2	100	100	P3
msrE	ABC-F ATP-binding cassette ribosomal protection protein	MDR	Target protection	P3R2	100	100	P3
mphE	macrolide phosphotransferase (MPH)	Macrolide	Inactivation	P3R2	100	100	P3
msrE	ABC-F ATP-binding cassette ribosomal protection protein	MDR	Target protection	P3R2	100	100	P3
mphE	macrolide phosphotransferase (MPH)	Macrolide	Inactivation	P3R2	100	100	P3
catS	chloramphenicol acetyltransferase (CAT)	Phenicol	Inactivation	P3R2	96.77	108.54	P3
tetQ	tetracycline-resistant ribosomal protection protein	Tetracycline	Target protection	P3R2	96.96	100	P3
AcrF	resistance-nodulation-cell division (RND) antibiotic efflux pump	MDR	Efflux	P3R2	99.81	100	P3
AcrS	resistance-nodulation-cell division (RND) antibiotic efflux pump	MDR	Efflux	P3R2	99.55	100	P3
AcrF	resistance-nodulation-cell division (RND) antibiotic efflux pump	MDR	Efflux	P3R2	99.81	100	P3
AcrS	resistance-nodulation-cell division (RND) antibiotic efflux pump	MDR	Efflux	P3R2	99.55	100	P3
AcrF	resistance-nodulation-cell division (RND) antibiotic efflux pump	MDR	Efflux	P3R2	99.81	100	P3
AcrS	resistance-nodulation-cell division (RND) antibiotic efflux pump	MDR	Efflux	P3R2	99.55	100	P3
CRP	resistance-nodulation-cell division (RND) antibiotic efflux pump	MDR	Efflux	P3R2	99.52	100	P3
OXA-143	OXA beta-lactamase	Beta-lactam	Inactivation	P3R2	99.64	100.36	P3
mdfA E_coli	major facilitator superfamily (MFS) antibiotic efflux pump	MDR	Efflux	P3R2	97.07	100	P3
ErmB	Erm 23S ribosomal RNA methyltransferase	MDR	Target alteration	P3R2	98.37	98.79	P3
dfrA15b	trimethoprim resistant dihydrofolate reductase dfr	Diaminopyrimidine	Target replacement	P3R2	99.36	100	P3
ANT(3'')-IIa	ANT(3'')	Aminoglycoside	Inactivation	P3R2	99.26	83.59	P3
dfrA15b	trimethoprim resistant dihydrofolate reductase dfr	Diaminopyrimidine	Target replacement	P3R2	99.36	100	P3
ANT(3'')-IIa	ANT(3'')	Aminoglycoside	Inactivation	P3R2	99.26	83.59	P3
dfrA15b	trimethoprim resistant dihydrofolate reductase dfr	Diaminopyrimidine	Target replacement	P3R2	99.36	100	P3
ANT(3'')-IIa	ANT(3'')	Aminoglycoside	Inactivation	P3R2	99.26	83.59	P3
ramA	resistance-nodulation-cell division (RND) antibiotic efflux pump, General Bacterial Porin with reduced permeability to beta-lactams	MDR	Efflux, permeability reduction	P3R2	99.12	91.13	P3
qacL	small multidrug resistance (SMR) antibiotic efflux pump	Disinfecting agents and intercalating dyes	Efflux	P3R2	98.18	100	P3
qacL	small multidrug resistance (SMR) antibiotic efflux pump	Disinfecting agents and intercalating dyes	Efflux	P3R2	98.18	100	P3
ACT-9	ACT beta-lactamase	Beta-lactam	Inactivation	P3R2	98.95	100.26	P3
qacL	small multidrug resistance (SMR) antibiotic efflux pump	Disinfecting agents and intercalating dyes	Efflux	P3R2	92.73	100	P3
dfrA14	trimethoprim resistant dihydrofolate reductase dfr	Diaminopyrimidine	Target replacement	P3R2	99.36	101.91	P3
qacL	small multidrug resistance (SMR) antibiotic efflux pump	Disinfecting agents and intercalating dyes	Efflux	P3R2	92.73	100	P3
dfrA14	trimethoprim resistant dihydrofolate reductase dfr	Diaminopyrimidine	Target replacement	P3R2	99.36	101.91	P3
aadA5	ANT(3'')	Aminoglycoside	Inactivation	P3R2	99.62	100	P3
dfrA17	trimethoprim resistant dihydrofolate reductase dfr	Diaminopyrimidine	Target replacement	P3R2	98.09	110.83	P3
aadA5	ANT(3'')	Aminoglycoside	Inactivation	P3R2	99.62	100	P3
dfrA17	trimethoprim resistant dihydrofolate reductase dfr	Diaminopyrimidine	Target replacement	P3R2	98.09	110.83	P3
AAC(6')-Ig	AAC(6')	Aminoglycoside	Inactivation	P3R2	96.55	100	P3
OmpK37 K_pneumoniae	General Bacterial Porin with reduced permeability to beta-lactams	MDR	Permeability reduction	P3R2	94.27	102.67	P3
FosA5	fosfomycin thiol transferase	Fosfomycin	Inactivation	P3R2	100	69.78	P3
acrD	resistance-nodulation-cell division (RND) antibiotic efflux pump	Aminoglycoside	Efflux	P3R2	99.81	100	P3
OXA-214	OXA beta-lactamase	Beta-lactam	Inactivation	P3R2	99.27	100	P3
KpnH K_pneumoniae	major facilitator superfamily (MFS) antibiotic efflux pump	MDR	Efflux	P3R2	99.78	87.11	P3
emrA	major facilitator superfamily (MFS) antibiotic efflux pump	Fluoroquinolone	Efflux	P3R2	99.74	100	P3
KpnH K_pneumoniae	major facilitator superfamily (MFS) antibiotic efflux pump	MDR	Efflux	P3R2	99.78	87.11	P3
emrA	major facilitator superfamily (MFS) antibiotic efflux pump	Fluoroquinolone	Efflux	P3R2	99.74	100	P3
KpnH K_pneumoniae	major facilitator superfamily (MFS) antibiotic efflux pump	MDR	Efflux	P3R2	99.78	87.11	P3
emrA	major facilitator superfamily (MFS) antibiotic efflux pump	Fluoroquinolone	Efflux	P3R2	99.74	100	P3
evgS	major facilitator superfamily (MFS) antibiotic efflux pump, resistance-nodulation-cell division (RND) antibiotic efflux pump	MDR	Efflux	P3R2	98.91	100	P3
evgS	major facilitator superfamily (MFS) antibiotic efflux pump, resistance-nodulation-cell division (RND) antibiotic efflux pump	MDR	Efflux	P3R2	98.91	100	P3
evgS	major facilitator superfamily (MFS) antibiotic efflux pump, resistance-nodulation-cell division (RND) antibiotic efflux pump	MDR	Efflux	P3R2	98.91	100	P3
evgS	major facilitator superfamily (MFS) antibiotic efflux pump, resistance-nodulation-cell division (RND) antibiotic efflux pump	MDR	Efflux	P3R2	98.91	100	P3
ErmG	Erm 23S ribosomal RNA methyltransferase	MDR	Target alteration	P3R2	99.18	100	P3
ErmX	Erm 23S ribosomal RNA methyltransferase	MDR	Target alteration	P3R2	97.72	84.15	P3
mdtO	major facilitator superfamily (MFS) antibiotic efflux pump	MDR	Efflux	P3R2	99.85	100	P3
mdtP	major facilitator superfamily (MFS) antibiotic efflux pump	MDR	Efflux	P3R2	98.33	98.36	P3
mdtO	major facilitator superfamily (MFS) antibiotic efflux pump	MDR	Efflux	P3R2	99.85	100	P3
mdtP	major facilitator superfamily (MFS) antibiotic efflux pump	MDR	Efflux	P3R2	98.33	98.36	P3
mdtO	major facilitator superfamily (MFS) antibiotic efflux pump	MDR	Efflux	P3R2	99.85	100	P3
mdtP	major facilitator superfamily (MFS) antibiotic efflux pump	MDR	Efflux	P3R2	98.33	98.36	P3
msbA	ATP-binding cassette (ABC) antibiotic efflux pump	Nitroimidazole	Efflux	P3R2	99.47	97.25	P3
aadA2	ANT(3'')	Aminoglycoside	Inactivation	P3R2	99.61	101.54	P3
aadA2	ANT(3'')	Aminoglycoside	Inactivation	P3R2	99.61	101.54	P3
AAC(6')-If	AAC(6')	Aminoglycoside	Inactivation	P3R2	97.92	103.47	P3
FosA5	fosfomycin thiol transferase	Fosfomycin	Inactivation	P3R2	97	73.38	P3
FosA5	fosfomycin thiol transferase	Fosfomycin	Inactivation	P3R2	97.69	93.53	P3
APH(3'')-Ib	APH(3'')	Aminoglycoside	Inactivation	P3R2	99.63	100	P3
APH(6)-Id	APH(6)	Aminoglycoside	Inactivation	P3R2	99.64	100	P3
APH(3'')-Ib	APH(3'')	Aminoglycoside	Inactivation	P3R2	99.63	100	P3
APH(6)-Id	APH(6)	Aminoglycoside	Inactivation	P3R2	99.64	100	P3
lnuC	lincosamide nucleotidyltransferase (LNU)	Lincosamide	Inactivation	P3R2	98.17	100	P3
imiH	CphA beta-lactamase	Beta-lactam	Inactivation	P3R2	99.16	93.7	P3
QnrB38	quinolone resistance protein (qnr)	Fluoroquinolone	Target protection	P3R2	99.53	100	P3
tetO	tetracycline-resistant ribosomal protection protein	Tetracycline	Target protection	P3R2	99.22	100	P3
ACT-17	ACT beta-lactamase	Beta-lactam	Inactivation	P3R2	99.72	103.41	P3
tet(40)	major facilitator superfamily (MFS) antibiotic efflux pump	Tetracycline	Efflux	P3R2	98.77	100	P3
mdtH	major facilitator superfamily (MFS) antibiotic efflux pump	Fluoroquinolone	Efflux	P3R2	99.75	100	P3
FosA5	fosfomycin thiol transferase	Fosfomycin	Inactivation	P3R2	95.62	99.28	P3
catB3	chloramphenicol acetyltransferase (CAT)	Phenicol	Inactivation	P3R2	90.32	88.57	P3
APH(3')-Ia	APH(3')	Aminoglycoside	Inactivation	P3R2	98.52	100	P3
dfrA1	trimethoprim resistant dihydrofolate reductase dfr	Diaminopyrimidine	Target replacement	P3R2	99.36	100	P3
ANT(3'')-IIc	ANT(3'')	Aminoglycoside	Inactivation	P3R2	100	67.95	P3
MIR-3	MIR beta-lactamase	Beta-lactam	Inactivation	P3R2	99.74	100	P3
TolC	ATP-binding cassette (ABC) antibiotic efflux pump, major facilitator superfamily (MFS) antibiotic efflux pump, resistance-nodulation-cell division (RND) antibiotic efflux pump	MDR	Efflux	P3R2	100	101.62	P3
gadX	resistance-nodulation-cell division (RND) antibiotic efflux pump	MDR	Efflux	P3R2	98.18	100	P3
CMY-48	CMY beta-lactamase	Beta-lactam	Inactivation	P3R2	99.74	100	P3
tetX	tetracycline inactivation enzyme	Glycylcycline, tetracycline	Inactivation	P3R2	99.74	100	P3
CfxA6	CfxA beta-lactamase	Beta-lactam	Inactivation	P3R2	99.38	96.68	P3
bacA	undecaprenyl pyrophosphate related proteins	Peptide	Target alteration	P3R2	99.63	100	P3
mphG	macrolide phosphotransferase (MPH)	Macrolide	Inactivation	P3R2	99.32	100	P3
mphG	macrolide phosphotransferase (MPH)	Macrolide	Inactivation	P3R2	99.32	100	P3
eptA	pmr phosphoethanolamine transferase	Peptide	Target alteration	P3R2	99.82	100	P3
acrR E_coli mutant	resistance-nodulation-cell division (RND) antibiotic efflux pump	MDR	Target alteration, efflux	P3R2	99.07	100	P3
acrR E_coli mutant	resistance-nodulation-cell division (RND) antibiotic efflux pump	MDR	Target alteration, efflux	P3R2	99.07	100	P3
marR E_coli mutant	resistance-nodulation-cell division (RND) antibiotic efflux pump	MDR	Target alteration, efflux	P3R2	97.18	49.31	P3
catI	chloramphenicol acetyltransferase (CAT)	Phenicol	Inactivation	P3R3	100	100	P3
QnrS2	quinolone resistance protein (qnr)	Fluoroquinolone	Target protection	P3R3	100	100	P3
tet(39)	major facilitator superfamily (MFS) antibiotic efflux pump	Tetracycline	Efflux	P3R3	100	100	P3
KPC-2	KPC beta-lactamase	Beta-lactam	Inactivation	P3R3	100	100	P3
mphA	macrolide phosphotransferase (MPH)	Macrolide	Inactivation	P3R3	100	100	P3
mphA	macrolide phosphotransferase (MPH)	Macrolide	Inactivation	P3R3	100	100	P3
msrE	ABC-F ATP-binding cassette ribosomal protection protein	MDR	Target protection	P3R3	100	100	P3
mphE	macrolide phosphotransferase (MPH)	Macrolide	Inactivation	P3R3	100	100	P3
msrE	ABC-F ATP-binding cassette ribosomal protection protein	MDR	Target protection	P3R3	100	100	P3
mphE	macrolide phosphotransferase (MPH)	Macrolide	Inactivation	P3R3	100	100	P3
SAT-2	streptothricin acetyltransferase (SAT)	Nucleoside	Inactivation	P3R3	100	100	P3
dfrA12	trimethoprim resistant dihydrofolate reductase dfr	Diaminopyrimidine	Target replacement	P3R3	100	100	P3
TEM-1	TEM beta-lactamase	Beta-lactam	Inactivation	P3R3	100	100	P3
CMY-48	CMY beta-lactamase	Beta-lactam	Inactivation	P3R3	100	100	P3
dfrA14	trimethoprim resistant dihydrofolate reductase dfr	Diaminopyrimidine	Target replacement	P3R3	100	100	P3
dfrA14	trimethoprim resistant dihydrofolate reductase dfr	Diaminopyrimidine	Target replacement	P3R3	100	100	P3
dfrA14	trimethoprim resistant dihydrofolate reductase dfr	Diaminopyrimidine	Target replacement	P3R3	100	100	P3
qacEdelta1	major facilitator superfamily (MFS) antibiotic efflux pump	MDR	Efflux	P3R3	100	100	P3
sul1	sulfonamide resistant sul	Sulfonamide	Target replacement	P3R3	100	100	P3
tetW	tetracycline-resistant ribosomal protection protein	Tetracycline	Target protection	P3R3	100	100	P3
catB3	chloramphenicol acetyltransferase (CAT)	Phenicol	Inactivation	P3R3	100	100	P3
arr-2	rifampin ADP-ribosyltransferase (Arr)	Rifamycin	Inactivation	P3R3	100	100	P3
catB3	chloramphenicol acetyltransferase (CAT)	Phenicol	Inactivation	P3R3	100	100	P3
arr-2	rifampin ADP-ribosyltransferase (Arr)	Rifamycin	Inactivation	P3R3	100	100	P3
catB3	chloramphenicol acetyltransferase (CAT)	Phenicol	Inactivation	P3R3	100	100	P3
arr-2	rifampin ADP-ribosyltransferase (Arr)	Rifamycin	Inactivation	P3R3	100	100	P3
QnrVC1	quinolone resistance protein (qnr)	Fluoroquinolone	Target protection	P3R3	100	100	P3
ANT(2'')-Ia	ANT(2'')	Aminoglycoside	Inactivation	P3R3	100	100	P3
GES-1	GES beta-lactamase	Beta-lactam	Inactivation	P3R3	100	100	P3
tet(C)	major facilitator superfamily (MFS) antibiotic efflux pump	Tetracycline	Efflux	P3R3	100	100	P3
OXA-10	OXA beta-lactamase	Beta-lactam	Inactivation	P3R3	100	100	P3
OXA-10	OXA beta-lactamase	Beta-lactam	Inactivation	P3R3	100	100	P3
QnrVC4	quinolone resistance protein (qnr)	Fluoroquinolone	Target protection	P3R3	100	100	P3
OKP-B-6	OKP beta-lactamase	Beta-lactam	Inactivation	P3R3	100	100	P3
tetQ	tetracycline-resistant ribosomal protection protein	Tetracycline	Target protection	P3R3	96.5	100	P3
CfxA6	CfxA beta-lactamase	Beta-lactam	Inactivation	P3R3	98.79	100	P3
mdtH	major facilitator superfamily (MFS) antibiotic efflux pump	Fluoroquinolone	Efflux	P3R3	99.23	97.01	P3
FosA6	fosfomycin thiol transferase	Fosfomycin	Inactivation	P3R3	97.84	100	P3
CfxA4	CfxA beta-lactamase	Beta-lactam	Inactivation	P3R3	99.69	100	P3
gadX	resistance-nodulation-cell division (RND) antibiotic efflux pump	MDR	Efflux	P3R3	98.54	100	P3
aadA2	ANT(3'')	Aminoglycoside	Inactivation	P3R3	98.68	98.46	P3
tetO	tetracycline-resistant ribosomal protection protein	Tetracycline	Target protection	P3R3	99.06	100	P3
dfrF	trimethoprim resistant dihydrofolate reductase dfr	Diaminopyrimidine	Target replacement	P3R3	99.39	100	P3
aadA6	ANT(3'')	Aminoglycoside	Inactivation	P3R3	96.09	100	P3
mdtE	resistance-nodulation-cell division (RND) antibiotic efflux pump	MDR	Efflux	P3R3	99.45	95.06	P3
tet(40)	major facilitator superfamily (MFS) antibiotic efflux pump	Tetracycline	Efflux	P3R3	98.52	100	P3
tet(B)	major facilitator superfamily (MFS) antibiotic efflux pump	Tetracycline	Efflux	P3R3	99.19	92.52	P3
oqxA	resistance-nodulation-cell division (RND) antibiotic efflux pump	MDR	Efflux	P3R3	98.72	100	P3
mphG	macrolide phosphotransferase (MPH)	Macrolide	Inactivation	P3R3	99.32	100	P3
mphG	macrolide phosphotransferase (MPH)	Macrolide	Inactivation	P3R3	99.32	100	P3
ErmB	Erm 23S ribosomal RNA methyltransferase	MDR	Target alteration	P3R3	98.21	90.32	P3
OXA-9	OXA beta-lactamase	Beta-lactam	Inactivation	P3R3	99.64	101.82	P3
aadA5	ANT(3'')	Aminoglycoside	Inactivation	P3R3	99.58	90.08	P3
CRP	resistance-nodulation-cell division (RND) antibiotic efflux pump	MDR	Efflux	P3R3	99.51	96.67	P3
qacL	small multidrug resistance (SMR) antibiotic efflux pump	Disinfecting agents and intercalating dyes	Efflux	P3R3	98.18	100	P3
qacL	small multidrug resistance (SMR) antibiotic efflux pump	Disinfecting agents and intercalating dyes	Efflux	P3R3	98.18	100	P3
qacL	small multidrug resistance (SMR) antibiotic efflux pump	Disinfecting agents and intercalating dyes	Efflux	P3R3	98.18	100	P3
OXA-1	OXA beta-lactamase	Beta-lactam	Inactivation	P3R3	99.22	93.48	P3
OXA-1	OXA beta-lactamase	Beta-lactam	Inactivation	P3R3	99.22	93.48	P3
OXA-1	OXA beta-lactamase	Beta-lactam	Inactivation	P3R3	99.22	93.48	P3
dfrA15b	trimethoprim resistant dihydrofolate reductase dfr	Diaminopyrimidine	Target replacement	P3R3	99.36	100	P3
QnrD1	quinolone resistance protein (qnr)	Fluoroquinolone	Target protection	P3R3	99.53	100	P3
APH(3'')-Ib	APH(3'')	Aminoglycoside	Inactivation	P3R3	99.63	100	P3
APH(6)-Id	APH(6)	Aminoglycoside	Inactivation	P3R3	99.64	100	P3
APH(3'')-Ib	APH(3'')	Aminoglycoside	Inactivation	P3R3	99.63	100	P3
APH(6)-Id	APH(6)	Aminoglycoside	Inactivation	P3R3	99.64	100	P3
tetX	tetracycline inactivation enzyme	Glycylcycline, tetracycline	Inactivation	P3R3	99.74	100	P3
baeR	resistance-nodulation-cell division (RND) antibiotic efflux pump	Aminoglycoside, aminocoumarin	Efflux	P3R3	99.58	100	P3
emrA	major facilitator superfamily (MFS) antibiotic efflux pump	Fluoroquinolone	Efflux	P3R3	99.74	98.97	P3
ANT(3'')-IIa	ANT(3'')	Aminoglycoside	Inactivation	P3R3	99.59	76.78	P3
cmlA5	major facilitator superfamily (MFS) antibiotic efflux pump	Phenicol	Efflux	P3R3	98.57	100	P3
ANT(3'')-IIa	ANT(3'')	Aminoglycoside	Inactivation	P3R3	99.59	76.78	P3
cmlA5	major facilitator superfamily (MFS) antibiotic efflux pump	Phenicol	Efflux	P3R3	98.57	100	P3
qacL	small multidrug resistance (SMR) antibiotic efflux pump	Disinfecting agents and intercalating dyes	Efflux	P3R3	92.73	100	P3
PmrF	pmr phosphoethanolamine transferase	Peptide	Target alteration	P3R3	97.52	100	P3
APH(3')-Ia	APH(3')	Aminoglycoside	Inactivation	P3R3	98.52	100	P3
dfrA21	trimethoprim resistant dihydrofolate reductase dfr	Diaminopyrimidine	Target replacement	P3R3	96.93	98.79	P3
catI	chloramphenicol acetyltransferase (CAT)	Phenicol	Inactivation	P4R1	100	100	P4
tetW	tetracycline-resistant ribosomal protection protein	Tetracycline	Target protection	P4R1	100	100	P4
tet(39)	major facilitator superfamily (MFS) antibiotic efflux pump	Tetracycline	Efflux	P4R1	100	100	P4
QnrVC4	quinolone resistance protein (qnr)	Fluoroquinolone	Target protection	P4R1	100	100	P4
QnrVC4	quinolone resistance protein (qnr)	Fluoroquinolone	Target protection	P4R1	100	100	P4
KPC-2	KPC beta-lactamase	Beta-lactam	Inactivation	P4R1	100	100	P4
evgA	major facilitator superfamily (MFS) antibiotic efflux pump, resistance-nodulation-cell division (RND) antibiotic efflux pump	MDR	Efflux	P4R1	100	100	P4
evgA	major facilitator superfamily (MFS) antibiotic efflux pump, resistance-nodulation-cell division (RND) antibiotic efflux pump	MDR	Efflux	P4R1	100	100	P4
sul1	sulfonamide resistant sul	Sulfonamide	Target replacement	P4R1	100	100	P4
qacEdelta1	major facilitator superfamily (MFS) antibiotic efflux pump	MDR	Efflux	P4R1	100	100	P4
OXA-2	OXA beta-lactamase	Beta-lactam	Inactivation	P4R1	100	100	P4
sul1	sulfonamide resistant sul	Sulfonamide	Target replacement	P4R1	100	100	P4
qacEdelta1	major facilitator superfamily (MFS) antibiotic efflux pump	MDR	Efflux	P4R1	100	100	P4
OXA-2	OXA beta-lactamase	Beta-lactam	Inactivation	P4R1	100	100	P4
tet(C)	major facilitator superfamily (MFS) antibiotic efflux pump	Tetracycline	Efflux	P4R1	100	100	P4
dfrF	trimethoprim resistant dihydrofolate reductase dfr	Diaminopyrimidine	Target replacement	P4R1	100	100	P4
OXA-9	OXA beta-lactamase	Beta-lactam	Inactivation	P4R1	100	100	P4
OXA-9	OXA beta-lactamase	Beta-lactam	Inactivation	P4R1	100	100	P4
mdtG	major facilitator superfamily (MFS) antibiotic efflux pump	Fosfomycin	Efflux	P4R1	100	100	P4
AcrE	resistance-nodulation-cell division (RND) antibiotic efflux pump	MDR	Efflux	P4R1	100	100	P4
AcrE	resistance-nodulation-cell division (RND) antibiotic efflux pump	MDR	Efflux	P4R1	100	100	P4
GES-5	GES beta-lactamase	Beta-lactam	Inactivation	P4R1	100	100	P4
TEM-1	TEM beta-lactamase	Beta-lactam	Inactivation	P4R1	100	100	P4
SHV-1	SHV beta-lactamase	Beta-lactam	Inactivation	P4R1	100	100	P4
emrR	major facilitator superfamily (MFS) antibiotic efflux pump	Fluoroquinolone	Efflux	P4R1	100	100	P4
CfxA2	CfxA beta-lactamase	Beta-lactam	Inactivation	P4R1	100	100	P4
dfrA8	trimethoprim resistant dihydrofolate reductase dfr	Diaminopyrimidine	Target replacement	P4R1	100	100	P4
QnrS2	quinolone resistance protein (qnr)	Fluoroquinolone	Target protection	P4R1	100	100	P4
dfrA12	trimethoprim resistant dihydrofolate reductase dfr	Diaminopyrimidine	Target replacement	P4R1	100	100	P4
dfrA12	trimethoprim resistant dihydrofolate reductase dfr	Diaminopyrimidine	Target replacement	P4R1	100	100	P4
arr-3	rifampin ADP-ribosyltransferase (Arr)	Rifamycin	Inactivation	P4R1	100	100	P4
ANT(2'')-Ia	ANT(2'')	Aminoglycoside	Inactivation	P4R1	100	100	P4
arr-3	rifampin ADP-ribosyltransferase (Arr)	Rifamycin	Inactivation	P4R1	100	100	P4
ANT(2'')-Ia	ANT(2'')	Aminoglycoside	Inactivation	P4R1	100	100	P4
mphA	macrolide phosphotransferase (MPH)	Macrolide	Inactivation	P4R1	100	100	P4
mphA	macrolide phosphotransferase (MPH)	Macrolide	Inactivation	P4R1	100	100	P4
SAT-2	streptothricin acetyltransferase (SAT)	Nucleoside	Inactivation	P4R1	100	100	P4
OXA-58	OXA beta-lactamase	Beta-lactam	Inactivation	P4R1	100	100	P4
sul2	sulfonamide resistant sul	Sulfonamide	Target replacement	P4R1	100	100	P4
QnrVC1	quinolone resistance protein (qnr)	Fluoroquinolone	Target protection	P4R1	100	100	P4
H-NS	major facilitator superfamily (MFS) antibiotic efflux pump, resistance-nodulation-cell division (RND) antibiotic efflux pump	MDR	Efflux	P4R1	100	100	P4
APH(3')-IIIa	APH(3')	Aminoglycoside	Inactivation	P4R1	100	100	P4
msrE	ABC-F ATP-binding cassette ribosomal protection protein	MDR	Target protection	P4R1	100	100	P4
mphE	macrolide phosphotransferase (MPH)	Macrolide	Inactivation	P4R1	100	100	P4
msrE	ABC-F ATP-binding cassette ribosomal protection protein	MDR	Target protection	P4R1	100	100	P4
mphE	macrolide phosphotransferase (MPH)	Macrolide	Inactivation	P4R1	100	100	P4
catB3	chloramphenicol acetyltransferase (CAT)	Phenicol	Inactivation	P4R1	100	100	P4
catB8	chloramphenicol acetyltransferase (CAT)	Phenicol	Inactivation	P4R1	100	100	P4
QnrD1	quinolone resistance protein (qnr)	Fluoroquinolone	Target protection	P4R1	100	100	P4
acrA E_coli	resistance-nodulation-cell division (RND) antibiotic efflux pump	MDR	Efflux	P4R1	100	100	P4
lnuC	lincosamide nucleotidyltransferase (LNU)	Lincosamide	Inactivation	P4R1	98.17	100	P4
OXA-46	OXA beta-lactamase	Beta-lactam	Inactivation	P4R1	95.86	106.02	P4
mdtF	resistance-nodulation-cell division (RND) antibiotic efflux pump	MDR	Efflux	P4R1	99.9	95.66	P4
dfrA26	trimethoprim resistant dihydrofolate reductase dfr	Diaminopyrimidine	Target replacement	P4R1	98.36	100	P4
dfrA15b	trimethoprim resistant dihydrofolate reductase dfr	Diaminopyrimidine	Target replacement	P4R1	99.36	100	P4
APH(6)-Id	APH(6)	Aminoglycoside	Inactivation	P4R1	99.64	100	P4
APH(3'')-Ib	APH(3'')	Aminoglycoside	Inactivation	P4R1	99.63	100	P4
APH(6)-Id	APH(6)	Aminoglycoside	Inactivation	P4R1	99.64	100	P4
APH(3'')-Ib	APH(3'')	Aminoglycoside	Inactivation	P4R1	99.63	100	P4
aadA6	ANT(3'')	Aminoglycoside	Inactivation	P4R1	99.64	100	P4
FosA5	fosfomycin thiol transferase	Fosfomycin	Inactivation	P4R1	95.37	77.7	P4
ANT(3'')-IIc	ANT(3'')	Aminoglycoside	Inactivation	P4R1	68.8	96.53	P4
dfrA14	trimethoprim resistant dihydrofolate reductase dfr	Diaminopyrimidine	Target replacement	P4R1	99.36	101.91	P4
qacL	small multidrug resistance (SMR) antibiotic efflux pump	Disinfecting agents and intercalating dyes	Efflux	P4R1	92.73	100	P4
dfrA14	trimethoprim resistant dihydrofolate reductase dfr	Diaminopyrimidine	Target replacement	P4R1	99.36	101.91	P4
qacL	small multidrug resistance (SMR) antibiotic efflux pump	Disinfecting agents and intercalating dyes	Efflux	P4R1	92.73	100	P4
tetO	tetracycline-resistant ribosomal protection protein	Tetracycline	Target protection	P4R1	99.06	100	P4
ampC E_coli B-lactam	ampC-type beta-lactamase	Beta-lactam	Inactivation	P4R1	98.41	100	P4
MCR-3.8	MCR phosphoethanolamine transferase	Peptide	Target alteration	P4R1	99.44	100	P4
ANT(3'')-IIa	ANT(3'')	Aminoglycoside	Inactivation	P4R1	99.26	83.59	P4
ANT(3'')-IIa	ANT(3'')	Aminoglycoside	Inactivation	P4R1	99.26	83.59	P4
ACT-38	ACT beta-lactamase	Beta-lactam	Inactivation	P4R1	93.1	68.5	P4
dfrA21	trimethoprim resistant dihydrofolate reductase dfr	Diaminopyrimidine	Target replacement	P4R1	98.79	100	P4
tetX	tetracycline inactivation enzyme	Glycylcycline, tetracycline	Inactivation	P4R1	99.74	100	P4
AcrS	resistance-nodulation-cell division (RND) antibiotic efflux pump	MDR	Efflux	P4R1	99.55	100	P4
AcrS	resistance-nodulation-cell division (RND) antibiotic efflux pump	MDR	Efflux	P4R1	99.55	100	P4
dfrA17	trimethoprim resistant dihydrofolate reductase dfr	Diaminopyrimidine	Target replacement	P4R1	99.36	103.82	P4
ramA	resistance-nodulation-cell division (RND) antibiotic efflux pump, General Bacterial Porin with reduced permeability to beta-lactams	MDR	Efflux, permeability reduction	P4R1	99.19	100	P4
tet(B)	major facilitator superfamily (MFS) antibiotic efflux pump	Tetracycline	Efflux	P4R1	98.5	100	P4
FosA6	fosfomycin thiol transferase	Fosfomycin	Inactivation	P4R1	97.12	100	P4
VEB-9	VEB beta-lactamase	Beta-lactam	Inactivation	P4R1	99.64	93.98	P4
AAC(6')-Ic	AAC(6')	Aminoglycoside	Inactivation	P4R1	97.26	100	P4
APH(3')-VI	APH(3')	Aminoglycoside	Inactivation	P4R1	99.61	100	P4
qacL	small multidrug resistance (SMR) antibiotic efflux pump	Disinfecting agents and intercalating dyes	Efflux	P4R1	99.09	100	P4
FosA5	fosfomycin thiol transferase	Fosfomycin	Inactivation	P4R1	98.15	77.7	P4
aadA16	ANT(3'')	Aminoglycoside	Inactivation	P4R1	98.88	95.73	P4
CMY-65	CMY beta-lactamase	Beta-lactam	Inactivation	P4R1	99.74	100	P4
ErmB	Erm 23S ribosomal RNA methyltransferase	MDR	Target alteration	P4R1	98.37	98.79	P4
tet(40)	major facilitator superfamily (MFS) antibiotic efflux pump	Tetracycline	Efflux	P4R1	99.26	101.48	P4
aadA2	ANT(3'')	Aminoglycoside	Inactivation	P4R1	99.61	101.54	P4
aadA2	ANT(3'')	Aminoglycoside	Inactivation	P4R1	99.61	101.54	P4
FosA5	fosfomycin thiol transferase	Fosfomycin	Inactivation	P4R1	97.39	84.17	P4
ErmG	Erm 23S ribosomal RNA methyltransferase	MDR	Target alteration	P4R1	99.18	100	P4
FosA5	fosfomycin thiol transferase	Fosfomycin	Inactivation	P4R1	93.04	84.17	P4
OKP-B-6	OKP beta-lactamase	Beta-lactam	Inactivation	P4R1	99.3	100	P4
baeS	resistance-nodulation-cell division (RND) antibiotic efflux pump	Aminoglycoside, aminocoumarin	Efflux	P4R1	99.36	100	P4
baeR	resistance-nodulation-cell division (RND) antibiotic efflux pump	Aminoglycoside, aminocoumarin	Efflux	P4R1	98.75	100	P4
baeS	resistance-nodulation-cell division (RND) antibiotic efflux pump	Aminoglycoside, aminocoumarin	Efflux	P4R1	99.36	100	P4
baeR	resistance-nodulation-cell division (RND) antibiotic efflux pump	Aminoglycoside, aminocoumarin	Efflux	P4R1	98.75	100	P4
OXA-1	OXA beta-lactamase	Beta-lactam	Inactivation	P4R1	99.64	100	P4
gadX	resistance-nodulation-cell division (RND) antibiotic efflux pump	MDR	Efflux	P4R1	96.35	100	P4
dfrA1	trimethoprim resistant dihydrofolate reductase dfr	Diaminopyrimidine	Target replacement	P4R1	99.36	100	P4
mphG	macrolide phosphotransferase (MPH)	Macrolide	Inactivation	P4R1	99.32	100	P4
mphG	macrolide phosphotransferase (MPH)	Macrolide	Inactivation	P4R1	99.32	100	P4
mdtM	major facilitator superfamily (MFS) antibiotic efflux pump	MDR	Efflux	P4R1	97.27	99.27	P4
eptA	pmr phosphoethanolamine transferase	Peptide	Target alteration	P4R1	99.8	91.77	P4
imiH	CphA beta-lactamase	Beta-lactam	Inactivation	P4R1	98.22	88.98	P4
APH(3')-Ia	APH(3')	Aminoglycoside	Inactivation	P4R1	98.52	100	P4
msbA	ATP-binding cassette (ABC) antibiotic efflux pump	Nitroimidazole	Efflux	P4R1	99.1	95.19	P4
CfxA6	CfxA beta-lactamase	Beta-lactam	Inactivation	P4R1	99.09	100	P4
ErmF	Erm 23S ribosomal RNA methyltransferase	MDR	Target alteration	P4R1	99.62	100	P4
ACT-8	ACT beta-lactamase	Beta-lactam	Inactivation	P4R1	90.14	81.36	P4
aadA5	ANT(3'')	Aminoglycoside	Inactivation	P4R1	99.62	100	P4
AAC(3)-IId	AAC(3)	Aminoglycoside	Inactivation	P4R1	98.6	100	P4
OXA-143	OXA beta-lactamase	Beta-lactam	Inactivation	P4R1	99.64	100.36	P4
mdtO	major facilitator superfamily (MFS) antibiotic efflux pump	MDR	Efflux	P4R1	99.56	100	P4
mdtN	major facilitator superfamily (MFS) antibiotic efflux pump	MDR	Efflux	P4R1	99.42	100	P4
mdtO	major facilitator superfamily (MFS) antibiotic efflux pump	MDR	Efflux	P4R1	99.56	100	P4
mdtN	major facilitator superfamily (MFS) antibiotic efflux pump	MDR	Efflux	P4R1	99.42	100	P4
tetR	major facilitator superfamily (MFS) antibiotic efflux pump	Tetracycline	Target alteration, efflux	P4R1	100	99.52	P4
acrR E_coli mutant	resistance-nodulation-cell division (RND) antibiotic efflux pump	MDR	Target alteration, efflux	P4R1	100	100	P4
QnrVC4	quinolone resistance protein (qnr)	Fluoroquinolone	Target protection	P4R2	100	100	P4
TEM-1	TEM beta-lactamase	Beta-lactam	Inactivation	P4R2	100	100	P4
arr-3	rifampin ADP-ribosyltransferase (Arr)	Rifamycin	Inactivation	P4R2	100	100	P4
catB3	chloramphenicol acetyltransferase (CAT)	Phenicol	Inactivation	P4R2	100	100	P4
GES-5	GES beta-lactamase	Beta-lactam	Inactivation	P4R2	100	100	P4
arr-3	rifampin ADP-ribosyltransferase (Arr)	Rifamycin	Inactivation	P4R2	100	100	P4
catB3	chloramphenicol acetyltransferase (CAT)	Phenicol	Inactivation	P4R2	100	100	P4
GES-5	GES beta-lactamase	Beta-lactam	Inactivation	P4R2	100	100	P4
arr-3	rifampin ADP-ribosyltransferase (Arr)	Rifamycin	Inactivation	P4R2	100	100	P4
catB3	chloramphenicol acetyltransferase (CAT)	Phenicol	Inactivation	P4R2	100	100	P4
GES-5	GES beta-lactamase	Beta-lactam	Inactivation	P4R2	100	100	P4
SAT-2	streptothricin acetyltransferase (SAT)	Nucleoside	Inactivation	P4R2	100	100	P4
SAT-2	streptothricin acetyltransferase (SAT)	Nucleoside	Inactivation	P4R2	100	100	P4
catI	chloramphenicol acetyltransferase (CAT)	Phenicol	Inactivation	P4R2	100	100	P4
QnrS2	quinolone resistance protein (qnr)	Fluoroquinolone	Target protection	P4R2	100	100	P4
qacEdelta1	major facilitator superfamily (MFS) antibiotic efflux pump	MDR	Efflux	P4R2	100	100	P4
sul1	sulfonamide resistant sul	Sulfonamide	Target replacement	P4R2	100	100	P4
KPC-2	KPC beta-lactamase	Beta-lactam	Inactivation	P4R2	100	100	P4
tet(39)	major facilitator superfamily (MFS) antibiotic efflux pump	Tetracycline	Efflux	P4R2	100	100	P4
sul2	sulfonamide resistant sul	Sulfonamide	Target replacement	P4R2	100	100	P4
tet(C)	major facilitator superfamily (MFS) antibiotic efflux pump	Tetracycline	Efflux	P4R2	100	100	P4
mphA	macrolide phosphotransferase (MPH)	Macrolide	Inactivation	P4R2	100	100	P4
mphA	macrolide phosphotransferase (MPH)	Macrolide	Inactivation	P4R2	100	100	P4
QnrVC1	quinolone resistance protein (qnr)	Fluoroquinolone	Target protection	P4R2	100	100	P4
mphE	macrolide phosphotransferase (MPH)	Macrolide	Inactivation	P4R2	100	100	P4
msrE	ABC-F ATP-binding cassette ribosomal protection protein	MDR	Target protection	P4R2	100	100	P4
mphE	macrolide phosphotransferase (MPH)	Macrolide	Inactivation	P4R2	100	100	P4
msrE	ABC-F ATP-binding cassette ribosomal protection protein	MDR	Target protection	P4R2	100	100	P4
dfrA12	trimethoprim resistant dihydrofolate reductase dfr	Diaminopyrimidine	Target replacement	P4R2	100	100	P4
tetW	tetracycline-resistant ribosomal protection protein	Tetracycline	Target protection	P4R2	100	100	P4
qacL	small multidrug resistance (SMR) antibiotic efflux pump	Disinfecting agents and intercalating dyes	Efflux	P4R2	92.73	100	P4
gadX	resistance-nodulation-cell division (RND) antibiotic efflux pump	MDR	Efflux	P4R2	99.27	100	P4
tetO	tetracycline-resistant ribosomal protection protein	Tetracycline	Target protection	P4R2	98.9	100	P4
qacL	small multidrug resistance (SMR) antibiotic efflux pump	Disinfecting agents and intercalating dyes	Efflux	P4R2	99.09	100	P4
aadA3	ANT(3'')	Aminoglycoside	Inactivation	P4R2	98.48	100	P4
ANT(2'')-Ia	ANT(2'')	Aminoglycoside	Inactivation	P4R2	99.44	100	P4
ANT(2'')-Ia	ANT(2'')	Aminoglycoside	Inactivation	P4R2	99.44	100	P4
aadA5	ANT(3'')	Aminoglycoside	Inactivation	P4R2	98.85	100	P4
BRP(MBL)	Bleomycin resistant protein	Glycopeptide	Inactivation	P4R2	99.07	89.26	P4
APH(6)-Id	APH(6)	Aminoglycoside	Inactivation	P4R2	99.64	100	P4
APH(3'')-Ib	APH(3'')	Aminoglycoside	Inactivation	P4R2	99.63	100	P4
APH(6)-Id	APH(6)	Aminoglycoside	Inactivation	P4R2	99.64	100	P4
APH(3'')-Ib	APH(3'')	Aminoglycoside	Inactivation	P4R2	99.63	100	P4
ANT(3'')-IIa	ANT(3'')	Aminoglycoside	Inactivation	P4R2	99.62	82.04	P4
mphG	macrolide phosphotransferase (MPH)	Macrolide	Inactivation	P4R2	99.32	100	P4
mphG	macrolide phosphotransferase (MPH)	Macrolide	Inactivation	P4R2	99.32	100	P4
tetX	tetracycline inactivation enzyme	Glycylcycline, tetracycline	Inactivation	P4R2	99.74	100	P4
ErmF	Erm 23S ribosomal RNA methyltransferase	MDR	Target alteration	P4R2	99.62	100	P4
tetX	tetracycline inactivation enzyme	Glycylcycline, tetracycline	Inactivation	P4R2	99.74	100	P4
ErmF	Erm 23S ribosomal RNA methyltransferase	MDR	Target alteration	P4R2	99.62	100	P4
aadA11	ANT(3'')	Aminoglycoside	Inactivation	P4R2	99.64	100	P4
FosA5	fosfomycin thiol transferase	Fosfomycin	Inactivation	P4R2	100	100	P4
tetQ	tetracycline-resistant ribosomal protection protein	Tetracycline	Target protection	P4R2	96.5	100	P4
tet(40)	major facilitator superfamily (MFS) antibiotic efflux pump	Tetracycline	Efflux	P4R2	98.03	101.48	P4
APH(3')-Ia	APH(3')	Aminoglycoside	Inactivation	P4R2	98.52	100	P4
CfxA6	CfxA beta-lactamase	Beta-lactam	Inactivation	P4R2	99.39	99.4	P4
MIR-3	MIR beta-lactamase	Beta-lactam	Inactivation	P4R2	99.74	100	P4
cmlA5	major facilitator superfamily (MFS) antibiotic efflux pump	Phenicol	Efflux	P4R2	98.09	100	P4
dfrA15b	trimethoprim resistant dihydrofolate reductase dfr	Diaminopyrimidine	Target replacement	P4R2	99.36	100	P4
cmlA5	major facilitator superfamily (MFS) antibiotic efflux pump	Phenicol	Efflux	P4R2	98.09	100	P4
dfrA15b	trimethoprim resistant dihydrofolate reductase dfr	Diaminopyrimidine	Target replacement	P4R2	99.36	100	P4
ACT-8	ACT beta-lactamase	Beta-lactam	Inactivation	P4R2	97.08	71.92	P4
aadA11	ANT(3'')	Aminoglycoside	Inactivation	P4R3	99.64	100	P4
FosA5	fosfomycin thiol transferase	Fosfomycin	Inactivation	P4R3	100	100	P4
tetQ	tetracycline-resistant ribosomal protection protein	Tetracycline	Target protection	P4R3	96.5	100	P4
tet(40)	major facilitator superfamily (MFS) antibiotic efflux pump	Tetracycline	Efflux	P4R3	98.03	101.48	P4
APH(3')-Ia	APH(3')	Aminoglycoside	Inactivation	P4R3	98.52	100	P4
CfxA6	CfxA beta-lactamase	Beta-lactam	Inactivation	P4R3	99.39	99.4	P4
MIR-3	MIR beta-lactamase	Beta-lactam	Inactivation	P4R3	99.74	100	P4
cmlA5	major facilitator superfamily (MFS) antibiotic efflux pump	Phenicol	Efflux	P4R3	98.09	100	P4
dfrA15b	trimethoprim resistant dihydrofolate reductase dfr	Diaminopyrimidine	Target replacement	P4R3	99.36	100	P4
cmlA5	major facilitator superfamily (MFS) antibiotic efflux pump	Phenicol	Efflux	P4R3	98.09	100	P4
dfrA15b	trimethoprim resistant dihydrofolate reductase dfr	Diaminopyrimidine	Target replacement	P4R3	99.36	100	P4
ACT-8	ACT beta-lactamase	Beta-lactam	Inactivation	P4R3	97.08	71.92	P4
SHV-11	SHV beta-lactamase	Beta-lactam	Inactivation	P4R3	100	100	P4
SAT-2	streptothricin acetyltransferase (SAT)	Nucleoside	Inactivation	P4R3	100	100	P4
dfrA21	trimethoprim resistant dihydrofolate reductase dfr	Diaminopyrimidine	Target replacement	P4R3	100	100	P4
dfrA21	trimethoprim resistant dihydrofolate reductase dfr	Diaminopyrimidine	Target replacement	P4R3	100	100	P4
dfrA12	trimethoprim resistant dihydrofolate reductase dfr	Diaminopyrimidine	Target replacement	P4R3	100	100	P4
GES-5	GES beta-lactamase	Beta-lactam	Inactivation	P4R3	100	100	P4
GES-5	GES beta-lactamase	Beta-lactam	Inactivation	P4R3	100	100	P4
GES-5	GES beta-lactamase	Beta-lactam	Inactivation	P4R3	100	100	P4
KPC-2	KPC beta-lactamase	Beta-lactam	Inactivation	P4R3	100	100	P4
ANT(3'')-IIa	ANT(3'')	Aminoglycoside	Inactivation	P4R3	99.63	83.9	P4
aadA6	ANT(3'')	Aminoglycoside	Inactivation	P4R3	99.64	100	P4
acrA E_coli	resistance-nodulation-cell division (RND) antibiotic efflux pump	MDR	Efflux	P4R3	99.49	98.99	P4
ACT-8	ACT beta-lactamase	Beta-lactam	Inactivation	P4R3	91.11	70.87	P4
aadA5	ANT(3'')	Aminoglycoside	Inactivation	P4R3	99.24	100	P4
APH(3'')-Ib	APH(3'')	Aminoglycoside	Inactivation	P4R3	99.63	100	P4
APH(6)-Id	APH(6)	Aminoglycoside	Inactivation	P4R3	99.64	100	P4
APH(3'')-Ib	APH(3'')	Aminoglycoside	Inactivation	P4R3	99.63	100	P4
APH(6)-Id	APH(6)	Aminoglycoside	Inactivation	P4R3	99.64	100	P4
tetO	tetracycline-resistant ribosomal protection protein	Tetracycline	Target protection	P4R3	99.22	100	P4
qacL	small multidrug resistance (SMR) antibiotic efflux pump	Disinfecting agents and intercalating dyes	Efflux	P4R3	99.09	100	P4
FosA6	fosfomycin thiol transferase	Fosfomycin	Inactivation	P4R3	99.28	100	P4
ACT-8	ACT beta-lactamase	Beta-lactam	Inactivation	P4R3	95.17	70.6	P4
ErmF	Erm 23S ribosomal RNA methyltransferase	MDR	Target alteration	P4R3	99.62	100	P4
OXA-143	OXA beta-lactamase	Beta-lactam	Inactivation	P4R3	99.63	97.45	P4
tet(40)	major facilitator superfamily (MFS) antibiotic efflux pump	Tetracycline	Efflux	P4R3	99.26	100	P4
OKP-B-5	OKP beta-lactamase	Beta-lactam	Inactivation	P4R3	98.59	99.3	P4
ANT(2'')-Ia	ANT(2'')	Aminoglycoside	Inactivation	P4R3	99.41	96.05	P4
APH(3')-Ia	APH(3')	Aminoglycoside	Inactivation	P4R3	98.52	100	P4
CfxA6	CfxA beta-lactamase	Beta-lactam	Inactivation	P4R3	99.09	100	P4
aadA2	ANT(3'')	Aminoglycoside	Inactivation	P4R3	99.61	100.39	P4
OXA-46	OXA beta-lactamase	Beta-lactam	Inactivation	P4R3	99.62	101.13	P4
mphG	macrolide phosphotransferase (MPH)	Macrolide	Inactivation	P4R3	99.32	100	P4
mphG	macrolide phosphotransferase (MPH)	Macrolide	Inactivation	P4R3	99.32	100	P4
imiH	CphA beta-lactamase	Beta-lactam	Inactivation	P4R3	98.82	100	P4
EreA2	macrolide esterase	Macrolide	Inactivation	P4R3	95.34	100	P4
EreA2	macrolide esterase	Macrolide	Inactivation	P4R3	95.34	100	P4
dfrA15b	trimethoprim resistant dihydrofolate reductase dfr	Diaminopyrimidine	Target replacement	P4R3	99.36	100	P4
cmlA5	major facilitator superfamily (MFS) antibiotic efflux pump	Phenicol	Efflux	P4R3	99.28	100	P4
dfrA15b	trimethoprim resistant dihydrofolate reductase dfr	Diaminopyrimidine	Target replacement	P4R3	99.36	100	P4
cmlA5	major facilitator superfamily (MFS) antibiotic efflux pump	Phenicol	Efflux	P4R3	99.28	100	P4
dfrA15b	trimethoprim resistant dihydrofolate reductase dfr	Diaminopyrimidine	Target replacement	P4R3	99.36	100	P4
cmlA5	major facilitator superfamily (MFS) antibiotic efflux pump	Phenicol	Efflux	P4R3	99.28	100	P4
tetX	tetracycline inactivation enzyme	Glycylcycline, tetracycline	Inactivation	P4R3	99.74	100	P4
acrR E_coli mutant	resistance-nodulation-cell division (RND) antibiotic efflux pump	MDR	Target alteration, efflux	P4R3	99.24	61.4	P4
marR E_coli mutant	resistance-nodulation-cell division (RND) antibiotic efflux pump	MDR	Target alteration, efflux	P4R3	98.61	100	P4
